# Supplementary material for: Combining gene expression profiling and machine learning to diagnose B-cell non-Hodgkin lymphoma
Source: Blood Cancer J. 2020 May 22;10(5):59. doi: 10.1038/s41408-020-0322-5 (PMC7244768; doi:10.1038/s41408-020-0322-5)
Supplement: Supplementary file 2 — Supplemental Table 1 [file 41408_2020_322_MOESM2_ESM.xlsx]

## Sheet: Supplemental Table 1 Samples Li
Patient Number	Diagnosis	Random Forest Algorithm	nReads	informativity	ampFactor	qScore	CD38	ASB13	Iα-BCL6	CD30	B2M	Iμ-BCL6	DUSP22	BCL2#2	MS4A1	PRF	S1PR2	MYD88L265P	AID#2	CRBN	CD28	CD23	CD22	CD27	IDH2R172K	IDH2R172T	BCL6-Cα	GATA3	FGFR1	CD5	CCND1	CD45RO	EBER1	JH-Cμ	MAL	HTLV1	FOXP3	FOXP1	CYB5R2	CCR7	Iε-Cα	XPOWT	JH-Cγ	BCL6-Cε	AID#1	NEK6	MYD88e3-e4	MAML3	Iε-Cγ
CHB020	DLBCL_ABC	Training Cohort	256514	88.9	1.835	130997	1.00212	0.0561441	0	0.00105932	27.7977	0	1.97352	1.53072	5.43644	0.228814	0.0476695	0	1.61123	2.1928	0.173729	0.0158898	0.851695	0.925847	0.00317797	0	0	0.278602	0.0264831	0.0264831	0.561441	3.77542	0	29.143	0.201271	0	0.101695	5.75742	3.91314	3.00424	0	7.59322	0.0307203	0	1.89195	0.316737	1.0286	0.0095339	0
CHB027	DLBCL_ABC	Training Cohort	240368	90.81	1.36	166390	1.53545	0.0730159	0	0.0349206	13.6095	0	1.58413	0.721693	6.00741	0.334392	0.0148148	0.0010582	0.22328	2.64762	0.353439	0.198942	3.38519	1.06561	0	0	0	0.324868	0.156614	0.0497354	0.791534	1.47407	0.0031746	0.740741	0.031746	0	0.0338624	10.0646	2.75556	1.25397	0	8.30159	0.631746	0	0.247619	0.508995	1	0.026455	0
CHB030	DLBCL_ABC	Training Cohort	196555	90.6	2.17	84114	0.607955	0.286932	0	0.0482955	27.446	0	4.28977	4.19886	11.8807	0.116477	0.0142045	0.0227273	0.125	5.65057	0.397727	7.6875	14.25	2.12216	0	0	0	0.463068	0.627841	0.0909091	2.0767	0.522727	0	2.46023	0.133523	0	0.940341	21.2756	0.252841	4.1875	0	8.91477	4.375	0	0.264205	1.56534	1	0.0397727	0
CHB034	DLBCL_ABC	Training Cohort	205150	91.58	1.25	152047	0.510448	0.0537313	0	0.0537313	27.7224	0	2.52537	1.23881	12.8896	0.295522	0.041791	7.67164	5.83881	2.81493	0.179104	0.19403	12.1403	3.95821	0	0	0	0.158209	0.208955	0.0179104	0.934328	0.540299	0	127.546	0.0298507	0	0.0298507	14.2955	8.6209	2.29552	0	7.94925	0.18806	0	8.31045	0.39403	2.59701	0.0268657	0
CHB042	DLBCL_ABC	Training Cohort	65480	90.74	1.19	51458	0.794326	0.0638298	0	0	12.7589	0	2.64539	2.52482	37.4184	0.12766	0.0070922	4.17021	2.53901	7.56738	0.482269	0.0851064	12.0071	1	0	0	0	0.177305	0.51773	0.312057	0.617021	0.70922	0	12.3262	0.0283688	0	0.0567376	19.4043	2.19149	0.865248	0	29.0355	0.070922	0.248227	2.46809	0.560284	1.56738	0.035461	0
CHB043	DLBCL_ABC	Training Cohort	182613	91.13	1.87	91753	1.03607	0.141283	0	0.0300601	8.56814	0	0.533066	0.222445	2.87074	0.392786	0.0300601	1.37675	2.11924	1.70441	0.270541	0.0521042	2.63727	0.818637	0	0	0	0.53006	0.529058	0.138277	2.29359	2.47194	0	4.36473	0.108216	0	0.411824	5.03607	2.14329	3.1493	0	4.51002	1.07816	0	3.38677	0.504008	1.25351	0.175351	0
CHB044	DLBCL_ABC	Training Cohort	214211	91.27	2.35	87663	1.08007	0.0130354	0	0.0018622	2.28305	0	1.25326	0.402235	3.84171	0.350093	0.0353817	0	1.83799	1.41899	0.121043	0.0167598	2.40596	2.67225	0	0	0	0.13594	0.0763501	0.0856611	0.588454	0.761639	0.0167598	2.99069	0.0242086	0	0.0763501	7.97393	7.62197	1.38547	0	5.57356	1.98696	0	3.6406	0.106145	0.614525	0.0148976	0
CHB045	DLBCL_ABC	Training Cohort	193919	89.63	4.665	39776	0.120548	0.10137	0	1.28219	8.57808	0	0.594521	0.0410959	1.31781	0.0438356	0.0767123	18.8932	6.60548	1.47123	0.0164384	0.117808	16.6959	0.0958904	0	0	0	0.106849	0.438356	0	1.84658	0.657534	0.030137	0.20274	0.0219178	0	0.0849315	19.6247	20.3808	4.53425	0.030137	5.69863	1.26027	0	9.4274	3.50685	4.06027	0.0438356	0
CHB046	DLBCL_ABC	Training Cohort	175825	92.78	2.67	62980	0.824615	0.113846	0	0.04	36.0585	0	1.70154	0.461538	18.8677	0.116923	0	0	0.224615	3.77231	0.523077	0.0646154	7.47385	18.7631	0	0	0	0.436923	0.147692	0.212308	1.73538	0.476923	0	17.1477	0.166154	0	0.230769	11.7785	0.446154	7.74154	0	2.88923	0.929231	0	0.295385	0.704615	3.86769	0.104615	0
CHB071	DLBCL_ABC	Training Cohort	94955	90.52	1.42	63177	0.164502	0.398268	0	1	1.7619	0	1.85714	0.168831	4.1645	0.285714	0.341991	0.264069	7.87446	1.48052	0.038961	0.411255	7.15584	0.21645	0	0	0	0.233766	3.88312	0.0692641	2.35931	0.766234	0	0.857143	0.030303	0	0.0519481	6.671	5.44589	7.15584	0	9.7013	0.151515	0.017316	5.88312	1.98701	2.4329	0.12987	0
CHB073	DLBCL_ABC	Training Cohort	202916	91.13	1.29	149295	0.171795	0.353846	0	0.0102564	14.5667	0	1.20513	0.820513	6.21795	0.0717949	0.0333333	4.11538	0.333333	4.54359	0.0128205	0.502564	13.9154	4.63077	0	0	0	0.0615385	1	0.00512821	0.851282	0.0820513	0	4.61026	0.0230769	0	0.0564103	11.0538	5.67436	0.85641	0	13.5769	1.72821	0	0.305128	1.25385	2.37179	0.0538462	0
CHB074	DLBCL_ABC	Training Cohort	187255	90.5	2.33	75877	0.287785	0.0869565	0	0.109731	15.2836	0	0.559006	0.530021	1.41615	0.714286	0.068323	0	4.15321	3.84886	0.0993789	0.202899	3.5735	1.22153	0	0	0	0.430642	3.54451	0.0559006	3.20911	0.968944	0	0.73706	0.130435	0	0.73706	7.45963	3.33954	7.98758	0	6.13872	0.256729	0	6.79089	0.573499	2.01449	0.0641822	0
CHB076	DLBCL_ABC	Training Cohort	184051	90.47	1.93	89873	0.915612	0.0527426	0	0.0232068	26.6139	0	3.97468	1.96624	9.1097	0.168776	0.124473	0	0.00421941	0.668776	0.772152	0.0316456	7.00844	4.1308	0	0	0	0.725738	0.092827	0.28481	0.886076	0.386076	0	10.462	0.270042	0	0.113924	8.68776	0.50211	0.662447	0	4.21519	0.160338	0	0	0.149789	1	0.0189873	0
CHB095	DLBCL_ABC	Training Cohort	222427	91.6	1.39	153335	0.333333	0.115616	0	0.0525526	3.33033	0	0.897898	0.705706	2.27628	0.411411	0.117117	0	0.867868	3.52853	0.195195	1.16517	2.88589	1.12913	0	0	0	0.594595	0.460961	0.0630631	3.08408	0.993994	0.0015015	0.312312	0.132132	0	0.274775	8.96697	5.9009	1.59459	0	15.7192	0.501502	0	0.977477	0.723724	0.978979	0.0660661	0
CHB097	DLBCL_ABC	Training Cohort	166923	91.67	1.23	128346	0.569331	0.106036	0	0.0195759	4.91028	0	1.03426	0.187602	2.87928	0.632953	0.102773	0	0.949429	1.31648	0.556281	0.0880914	1.39967	15.3883	0	0	0	0.82708	0.453507	0.437194	2.52529	0.706362	0	33.8581	0.603589	0	1.00163	5.9478	1.36705	2.354	0	2.23817	0.177814	0	1.42251	0.393148	1.38499	0.0619902	0
CHB098	DLBCL_ABC	Training Cohort	109003	91.54	5	20736	0.148472	0.978166	0	0.253275	2.62445	0	1.0393	0	3.16157	0.628821	0.183406	3.38865	1.47162	0.637555	0.144105	2.31004	5.94323	1.20961	0	0	0	6.40611	3.65939	0.349345	1.83843	0.834061	0	43.4017	0.406114	0	0.366812	1.25764	0.458515	2.85153	0	1.49345	20.1397	0	0.379913	0.973799	2	0.0305677	0
CHB101	DLBCL_ABC	Training Cohort	32968	90.59	1.35	23016	0.367925	0.801887	0	0.0188679	2.9717	0	0.641509	0.113208	3.53774	0.330189	0.216981	0	4.08491	0.849057	0.0754717	0.132075	7.43396	0.990566	0	0	0	1.09434	1	0.0754717	2.08491	0.518868	0	0.981132	0.0471698	0	0.141509	5.73585	10.8396	0.849057	0	5.67925	0.254717	0	2.77358	0.90566	1.69811	0.0754717	0
CHB107	DLBCL_ABC	Training Cohort	178974	92.47	2.7	63063	0.289412	0.0870588	0	0.0258824	11.9176	0	0.418824	0.374118	1.60471	0.167059	0.0282353	4.24706	13.7882	3.56471	0.00941176	0.105882	5.12706	5.81882	0	0	0	0.0682353	4.27059	0	1.22824	0.218824	0	0.371765	0.00941176	0	0.0329412	9.72706	6.50588	0.816471	0	12.3859	0.00235294	0	16.2094	0.611765	3.35294	0.0541176	0
CHB111	DLBCL_ABC	Training Cohort	212283	91.62	1.24	162456	0.724044	0.121585	0	0.0314208	6.94672	0.934426	1.07514	0.387978	3.63661	0.599727	0.0751366	0	2.59563	1.09426	0.307377	0.045082	1.0888	6.00546	0	0	0	0.519126	0.413934	0.396175	1.40437	0.468579	0	11.3456	0.984973	0	0.579235	3.38661	1.91803	0.650273	0	3.30738	0.125683	0	3.37705	0.564208	1.99727	0.0587432	0
CHB114	DLBCL_ABC	Training Cohort	166154	91.99	1.945	81694	1.15272	0.127753	0	0.0161527	4.42144	0	0.654919	0.0293686	2.18209	1	0.0572687	1.71366	2.74596	0.759178	0.0748899	0.071953	9.93539	0.568282	0	0	0	1.07489	0.180617	0.160059	3.19971	3.25844	0	23.2819	0.0220264	0	0.0602056	2.82085	1.62555	0.133627	0	3.04993	0.101322	0	2.6931	0.649046	1.279	0.0704846	0
CHB119	DLBCL_ABC	Training Cohort	148610	90.67	1.35	103758	1	0.108963	0	0.133568	21.1037	0	0.926186	0.13884	5.22144	0.702988	0.0369069	0	0.311072	2.5413	1.02988	0.00702988	0.223199	2.01933	0	0	0	1.15817	0.439367	0.142355	3.23023	4.60633	0.0105448	0.059754	0.435852	0	1.30756	1.09315	1.31107	2.34271	0	10.0123	0.0439367	0	0.407733	0.586995	0.980668	0.0474517	0
CHB128	DLBCL_ABC	Training Cohort	185675	91.08	1.2	146069	1.30246	0.0940666	0	0.0578871	15.9595	0	3.73806	1.45152	4.23734	0.286541	0.0984081	0.00289436	0.632417	1.55137	0.347323	0.0434153	4.7178	2.72793	0	0	0	0.448625	0.311143	0.0998553	1.4602	1.42836	0.273517	17.3054	0.162084	0	0.115774	8.71056	1.07381	0.59479	0	5.28654	0.512301	0	0.836469	0.636758	1.37627	0.0419682	0
CHB129	DLBCL_ABC	Training Cohort	94935	89.92	4.55	19782	1.67846	0.144695	0	0.279743	21.9068	0	0.543408	0.221865	2.25402	0.176849	0.0482315	0	0.469453	1.44695	0.823151	0.270096	2.27974	1.06109	0	0	0	1.68167	1.71061	0.073955	7.4373	2.27653	0	14.1801	0.073955	0	0.617363	3.1672	0.0353698	0.463023	0.0128617	6.21543	23.4855	0	0.59164	0.951769	0.797428	0.263666	0
CHB132	DLBCL_ABC	Training Cohort	161772	90.98	1.93	79356	1.45874	0.0145631	0	0.0315534	13.085	0	0.868932	0.135922	5.52184	0.854369	0.0679612	4.23058	4.12379	1.34466	0.169903	0.00970874	5.6966	2.85922	0	0	0	0.480583	0.0898058	0.0533981	1	0.992718	0	0.0970874	0.0169903	0	0.0461165	6.43447	9.08738	0.694175	0	8.2767	1.5267	0	6.11893	0.662621	1.23301	0.0194175	0
CHB145	DLBCL_ABC	Training Cohort	129348	92.1	2.14	57572	1	0.047619	0	0.00595238	32.25	0	2.32143	2.99405	5.94048	0.285714	0.0357143	3.33333	0.154762	1.6131	0.720238	0.0238095	2.04167	2.88095	0	0	0	0.910714	0.166667	0.136905	1.94048	2.125	0	219.577	0.380952	0	0.470238	18.5833	2.76786	0.845238	0	5.40476	2.14286	0	0.14881	0.214286	0.613095	0.0595238	0
CHB149	DLBCL_ABC	Training Cohort	131137	84.63	2.7	46055	0.545455	0.136364	0	0.121212	7.04545	0	2.93182	1.15152	7.56818	0.113636	0.030303	0	0.704545	2.42424	0.151515	5.76515	3.60606	0.348485	0	0	0	1	2.56061	0.0454545	3.18939	1.68182	0	407.379	0.0681818	0	0.507576	38.9848	4.68182	2.40152	0	10.4242	0.166667	0	0.757576	1.09091	0.522727	0.166667	0
CHB150	DLBCL_ABC	Training Cohort	220099	91.06	3.11	67159	1.61327	0.0913642	0	0.0125156	25.0213	0	1.38673	0.400501	2.99875	0.236546	0.057572	0	2.25782	1.50188	0.466834	0.245307	6.63204	0.951189	0	0	0	0.769712	0.301627	0.0876095	2.44806	1.54944	0	18.3755	0.182728	0	0.460576	11.821	0.483104	2.07009	0	2.80601	4.80601	0	2.85732	0.961201	1	0.115144	0
CHB153	DLBCL_ABC	Training Cohort	145977	90.27	7	19697	0.410667	0.576	0	0.0506667	4.16267	0	0.589333	0.104	7.584	0.269333	0.128	0	4.24533	0.677333	0.0186667	0.0186667	2.56	1.11733	0	0	0	0.717333	2.81067	0.0266667	1.93867	0.56	0	17.792	0.024	0	0.173333	1.33333	3.83733	1.17867	0	5.83467	0.304	0	1.74133	1.05867	2.89867	0.0533333	0
CHB162	DLBCL_ABC	Training Cohort	139492	91.71	1.57	84304	0.179941	0.179941	0	0.0884956	18.826	0	0.560472	0.156342	19.6342	0.0530973	0.0412979	0	2.26549	7.10914	0.0678466	2.10324	9.58702	0.59587	0	0	0	0.19469	3.75811	0.0176991	4.28319	0.619469	0	93.9705	0.020649	0	0.144543	8.35398	1.45133	0.908555	0	13.8879	8.91445	0	1.91445	2.14749	1.12094	0.0855457	0
CHB166	DLBCL_ABC	Training Cohort	165516	91.8	1.425	110094	0.231461	0.0516854	0	0.047191	9.19101	0	2.34831	1.31461	6.2427	0.058427	0.0247191	0	0.98427	1.60225	0.829214	0.137079	6.27191	1.1236	0.00224719	0	0	0.853933	0.132584	0.0696629	1.06292	2.94157	0	80.436	0.217978	0	0.397753	15.1888	1.53708	0.546067	0	3.49663	1.42247	0	1.69663	0.32809	0.566292	0.0382022	0
CHB167	DLBCL_ABC	Training Cohort	105403	91.01	1.92	51688	1.14286	0.022409	0	0.0616246	12.8039	0	1.22689	0.638655	8.31933	0.361345	0.0392157	0	0.022409	1.42017	0.728291	0.0112045	0.196078	2.0084	0	0	0	0.829132	0.176471	0.0672269	1.70028	2.84314	0	11.7367	0.204482	0	1.15406	8.51821	0.694678	1.05882	0	4.64986	1.14566	0	0.0308123	0.238095	0.630252	0.0364146	0
CHB174	DLBCL_ABC	Training Cohort	82143	90.79	2.6	29665	1.17647	0.0855615	0	0.0106952	11.0428	0.0160428	0.561497	0.026738	1.25134	1	0.13369	0	2.35829	0.684492	0.0374332	2.79679	1.05348	1.04813	0	0	0	0.620321	0.390374	0.0427807	14.4332	1.63102	0	0.112299	0.0695187	0	0.0534759	2.87701	0.700535	2.71658	0	3.62032	0.197861	0	1.85027	1.13369	1.7861	0.0481283	0
CHB178	DLBCL_ABC	Training Cohort	228334	84.89	2.98	72607	0.42278	0.0617761	0	0.042471	10.1988	0	1.53282	1.02124	16.3803	0.372587	0.023166	0.0019305	0.015444	1.91313	0.445946	1.94015	9	1.95946	0	0	0	1.14286	0.409266	0.0579151	2.98456	1.20463	0	4.22973	0.0926641	0	0.826255	26.8707	0.880309	0.936293	0	8.40927	4.55792	0	0.023166	0.602317	0.918919	0.173745	0
CHB185	DLBCL_ABC	Training Cohort	233011	90.69	1.62	135630	0.429809	0.102253	0	0.0589255	31.6049	0.00519931	4.10399	1.37435	11.8284	0.105719	0.0433276	0	0.00519931	8.94627	0.422877	0.00693241	2.37782	1.23743	0	0	0	0.284229	0.152513	0.0779896	1.2357	4.9688	0	23.4749	0.169844	0	0.438475	3.63605	1.52686	4.81282	0	31.8076	0.034662	0	0.00693241	0.746967	0.743501	0.0294627	0
CHB208	DLBCL_ABC	Training Cohort	199548	90.92	1.2	155048	0.934718	0.074184	0	0.246291	25.5831	0.00148368	1.54154	0.577151	12.4154	0.160237	0.0222552	2.96142	6.52819	3.73739	0.313056	0.0682493	5.03561	1.67359	0.00296736	0	0	0.176558	0.130564	0.164688	0.718101	1.41691	0	0.231454	0.0727003	0	0.0400593	6.40653	1.25816	3.86499	0	12.9792	0.476261	0	6.54896	0.227003	2.18991	0.0356083	0
CHB260	DLBCL_ABC	Training Cohort	20127	89.79	1.18	16168	0.861111	0.222222	0	0.0416667	15.6667	0.930556	3.70833	1.33333	10.2222	0.472222	0.166667	0	2.98611	0.680556	0.152778	0.0555556	7.54167	0.527778	0	0	0	0.125	0.291667	0.0555556	0.902778	1.56944	0	18.7917	0	0	0.0555556	4.98611	3.08333	6.36111	0	6.15278	0.319444	0	3.73611	0.597222	0.611111	0.138889	0
CHB261	DLBCL_ABC	Training Cohort	62464	91	1.37	42610	0.729167	0.197917	0	0.00520833	19.9271	1.45833	5.4375	3.32292	24.7031	0.364583	0.255208	0.0260417	1.07292	1.05729	0.28125	0.161458	12.3073	0.994792	0.0104167	0	0	0.208333	0.755208	0.0208333	1.83854	1.02083	0	15.4583	0.135417	0	0.135417	8.82812	2.99479	5.72917	0	9.9375	0.927083	0	1.05208	1.55729	1.18229	0.270833	0
CHB267	DLBCL_ABC	Training Cohort	36873	91.68	1.18	29782	0.621053	0.0631579	0	0.0210526	27.6737	0	1.98947	0.305263	4.66316	0.652632	0.136842	3.75789	7.98947	0.442105	0.189474	0.0421053	20.4421	0.631579	0	0	0	0.242105	0.378947	0.0947368	2.33684	1.92632	0	66.7789	0.0315789	0	0.189474	3.78947	4.29474	0.736842	0	3.72632	3.81053	0	7.46316	0.663158	0.515789	0.189474	0
CHB274	DLBCL_ABC	Training Cohort	94796	91.68	1.4	64424	0.216138	0.236311	0	0.037464	17.4236	0	1.54467	1.7464	1.8098	0.132565	0.216138	0	0.469741	0.723343	0.193084	0.172911	2.94813	0.481268	0	0	0	0.455331	1.81268	0.054755	1.82133	1.51585	0	45.317	0.14121	0	0.29683	5.35735	1.40634	2.3487	0	3.87896	4.38329	0	0.691643	1.44957	0.544669	0.193084	0
CHB297	DLBCL_ABC	Training Cohort	221089	92.08	1.935	108562	0.224719	0.0247191	0	0.0134831	34.1101	0	1.86742	1.28315	2.37303	0.467416	0.0876404	3.00449	3.26292	1.2809	0.87191	0.404494	8.7573	1	0	0	0	0.382022	0.289888	0.0539326	2.4	2.18652	0.0224719	105.742	0.34382	0	0.806742	8.60899	0.91236	4.52809	0	4.06067	32.8292	0	4.89213	0.964045	0.692135	0.175281	0
CHB298	DLBCL_ABC	Training Cohort	182116	91.52	1.63	105776	1.157	0.100683	0	0.0870307	12.0973	0	1.79352	1.67406	1.58703	0.341297	0.177474	0	1.85836	0.906143	0.390785	0.0153584	4.43003	1.86348	0	0	0	0.665529	0.715017	0.0324232	3.31399	2.30546	0	19.3993	0.104096	0	0.448805	4.72014	2.85495	0.523891	0	4.88055	0.254266	0	2.37201	0.634812	0.71843	0.496587	0
CHB299	DLBCL_ABC	Training Cohort	223011	90.24	1.52	137489	0.307432	0.173986	0	0.376689	14.799	2.83277	0.981419	0.0777027	13.9459	0.212838	0.341216	0	13.8429	1.07264	0.128378	0.0996622	6.88851	0.233108	0	0	0	0.128378	1.02027	0.0202703	2.40709	1.15372	0	17.6655	0.0456081	0	0.0253378	3.19257	6.92061	1.1098	0	9.15203	2.79054	0.00675676	17.103	2.00338	1.13682	0.165541	0
CHB300	DLBCL_ABC	Training Cohort	131276	89.24	4.26	28969	0.323034	0.308989	0	0.502809	14.882	2.54213	0.935393	0.140449	13.9466	0.101124	0.514045	0	12.1545	0.719101	0.126404	0.134831	7.71348	0.342697	0	0	0	0.13764	0.747191	0.0393258	1.93539	1.0618	0	14.1966	0.0280899	0	0.00561798	2.23034	5.84551	1.40449	0	8.17697	3.22472	0.0308989	16.2612	1.73595	1.55899	0.210674	0
CHB302	DLBCL_ABC	Training Cohort	180864	80.57	1.36	125530	2.20765	0.0856102	0	0.0182149	19.7086	0	2.07832	0.693989	14.3989	1.06011	0.112933	0	0.114754	0.76867	0.471767	0.00728597	5.01457	0.823315	0	0	0	0.495446	0.193078	0.0582878	1.53734	4.30419	0.0673953	0.648452	0.0418944	0	0.0947177	9.51184	4.36794	5.79417	0	5.21858	8.34608	0	0.123862	1.36066	0.781421	0.178506	0
CHB306	DLBCL_ABC	Training Cohort	190227	90.88	1.27	141887	0.521307	0.136364	0	0.0980114	20.4375	0	2.04403	7.54261	4.80398	0.208807	0.0553977	0	2.52273	1.65625	0.288352	0.0284091	1.5483	0.771307	0	0	0	0.292614	0.569602	0.0411932	0.8125	1.46875	0.0170455	10.75	0.0767045	0	0.350852	9.3125	1.91477	9.13068	0	4.30824	1.51705	0	2.93892	0.74858	0.738636	0.0213068	0.00142045
CHB307	DLBCL_ABC	Training Cohort	223090	91.24	1.405	150762	0.337156	0.142202	0	0.0114679	11.8257	0	2.25917	5.13073	7.09633	0.777523	0.059633	0	0.00229358	1.11468	0.0527523	0.766055	10.844	3.00917	0	0	0	0.0963303	0.458716	0.0206422	1.45872	1.02523	0	44.2477	0.0344037	0	0.0733945	8.19725	2.67661	5.02064	0.00229358	6.81422	0.0733945	0	0.00688073	0.577982	0.704128	0.119266	0.00458716
CHB308	DLBCL_ABC	Training Cohort	177739	91.48	1.28	131714	0.235507	0.358696	0	0.112319	15.9638	2.58696	2.86232	1.6087	28.6558	0.163043	0.253623	0	13.2246	1	0.0144928	1.36232	16.8333	1.3587	0	0	75.9022	0.0978261	0.775362	0.0181159	1.33696	0.235507	0.00362319	0.188406	0.0253623	0	0.0289855	15.5435	4.97464	3.06884	0	6.7029	0.271739	0	15.3261	1.94203	0.57971	0.0905797	0
CHB309	DLBCL_ABC	Training Cohort	194685	91.15	2.07	89236	0.447894	0.126386	0	0.0354767	24.714	0	3.97118	1.55654	7.1663	0.179601	0.146341	0	17.0266	1.20621	0.252772	0.00665188	25.1463	0.332594	0	0	0	0.13082	1.76053	0.00665188	1.03769	1.50333	0.0620843	0.0776053	0.0509978	0	0.281596	11.0443	10.3259	1.02882	0	10.5388	0.0110865	0	13.306	1.11308	0.631929	0.0886918	0
CHB310	DLBCL_ABC	Training Cohort	234885	91.12	1.33	168004	1.54211	0.336842	0	0	27.6596	0	3.05439	1.6	21.1158	0.159649	0.0508772	0.00175439	0.2	6.56316	0.045614	0.00701754	10.486	1.02632	0	0	0	0.0526316	0.619298	0.00526316	0.578947	1.33684	0	21.0579	0.0491228	0	0.0491228	14.5754	3.49649	1.2614	0	21.3807	0.203509	0	0.147368	0.512281	2.68246	0.0298246	0
CHB321	DLBCL_ABC	Training Cohort	194048	92.06	1.48	123966	1.3223	0.108168	0	0.0154525	17.9029	0	1.54746	0.375276	4.30905	0.401766	0.317881	2.52539	1.92053	1.06402	0.611479	0.0353201	4.79029	1.42605	0	0	0	0.604856	0.907285	0.0485651	1.61369	2.83664	0	37.468	0.662252	0	0.315673	5.2362	1.04194	0.732892	0	4.58057	68.872	0	1.80795	1.13245	0.498896	0.163355	0
CHB324	DLBCL_ABC	Training Cohort	203707	91.17	1.59	120907	1.43124	0.142615	0	0.0730051	19.82	0.996604	1.52462	0.370119	14.9728	0.626486	0.157895	0	1.14771	0.82343	0.49236	0.0475382	9.40917	0.876061	0.00169779	0	0	0.339559	0.670628	0.0458404	1.382	2.16808	0	56.219	0.057725	0	0.0339559	4.37521	4.43294	0.327674	0	7.20883	0.105263	0	1.10866	0.921902	0.792869	0.118846	0
CHB325	DLBCL_ABC	Training Cohort	192685	92.18	1.895	96043	0.846847	0.0510511	0	0	28.3814	0	3.01502	2.82583	5.21622	0.153153	0.21021	0	0.00600601	0.666667	0.285285	0.018018	2.55856	0.636637	0	0	0	0.540541	1.24925	0.036036	2.04805	1.7988	0	213.033	0.423423	0	0.222222	8.42342	1.55255	1.45345	0	5.6967	1.00901	0	0.00900901	0.648649	0.408408	0.135135	0
CHB327	DLBCL_ABC	Training Cohort	192807	91.54	1.45	125381	0.747984	0.0665323	0	0.00403226	19.2641	0.0241935	2.25	6.16532	9.39919	0.560484	0.0987903	0	2.60685	1.07661	0.252016	0.159274	9.26008	2.00806	0	0	0	0.346774	0.344758	0.0100806	1.33266	1.25605	0	84.0806	0.0725806	0	0.215726	11.6855	1.23185	2.59677	0	6.10081	2.07661	0	2.75605	1.05847	0.635081	0.0665323	0
CHB352	DLBCL_ABC	Training Cohort	37237	87.77	5.5	6488	1.66667	0.515152	0	2.45455	11.3636	0	2.39394	4.69697	5.48485	0.848485	0.212121	0	1.45455	0.272727	0.30303	0.787879	39.6061	0.757576	0	0	0	0.545455	0.69697	0	0.969697	2.78788	0	412.303	0	0	0.0606061	15.697	8.15152	1.06061	0	4.9697	7.57576	0	1.81818	0.484848	0.393939	0.0606061	0
CHB353	DLBCL_ABC	Training Cohort	91520	83.01	8.08	10882	0.223022	0.0935252	0	0	12.777	0.848921	1.45324	2.58993	4.5036	0.294964	0.223022	0	0.129496	0.676259	0.215827	2.05755	24.0432	0	0	0	0	0.179856	1.47482	0.172662	1.35971	0.294964	0	190.324	0	0	0.172662	17.482	1.67626	0.107914	0	4.44604	0	0	0.0935252	0.884892	0.719424	0.323741	0
CHB357	DLBCL_ABC	Training Cohort	35932	88.67	4.85	7081	0.452055	0.123288	0	0	5.0137	0	3.94521	6.05479	15.9726	0.383562	0.0410959	6.9726	0.219178	1.42466	0.0136986	0.191781	24.4795	1.20548	0	0	0	0.191781	0.60274	0.479452	1.35616	0.315068	0	15.274	0.0136986	0	0.356164	18.3699	2.49315	1.0274	0	6.93151	0	0.164384	0.890411	0.273973	1.61644	0.191781	0
CHB358	DLBCL_ABC	Training Cohort	50305	88.67	6.925	6882	0.328358	0.0522388	0	0	18.4403	0	2.23134	0.641791	4.55224	2.29104	0.455224	5.83582	5.12687	1.09701	0.149254	0.164179	14.597	1.29851	0	0	0	0.679105	0.529851	0.201493	1.27612	1.5	0	0.656716	0.0895522	0	0.358209	8.1194	4.04478	0.261194	0	2.47761	0.477612	0	8.11194	0.179104	1.05224	0.41791	0
CHB363	DLBCL_ABC	Training Cohort	206545	87.66	4.19	47429	1.03922	0.399698	0	0.0935143	19.3816	0	4.34691	0.38914	3.4359	2.04676	0.328808	0	4.4359	0.52187	0.138763	0.00904977	11.9578	3.66063	0.00603318	0	0	0.27451	0.523379	0.0377074	3.11312	1.22021	0	21.7753	0.0829563	0	0.0723982	1.47813	0.819005	0.190045	0	6.0724	0.47813	0	6.64253	0.651584	0.47813	0.301659	0
CHB364	DLBCL_ABC	Training Cohort	147311	88.04	5.22	27061	0.30102	0.390306	0	0.278061	15.0816	0	2.19388	1.44388	1.98469	0.239796	0.30102	0	15.5306	1.21684	0.216837	0.0280612	9.32653	0.242347	0	0	0	0.0841837	1.17347	0.0204082	4.19898	0.747449	0	4.91582	0.244898	0	0.0637755	7.31633	11.1122	6.17602	0	6.6301	2.96429	0	14.2653	1	0.637755	0.267857	0
CHB365	DLBCL_ABC	Training Cohort	106659	81.68	8.49	11976	1.63918	0.338144	0	0.0494845	22.8	0	1.86186	1.17938	1.05567	1.43505	0.321649	0	0.142268	0.995876	0.808247	0.043299	1.31546	1.93608	0	0	0	1.13608	1	0.416495	1.39175	3.06392	0	2.39381	0.437113	0	0.23299	1.98144	0.913402	0.696907	0	5.02268	0.0597938	0	0.22268	0.701031	1.46392	0.42268	0
RT3#01	DLBCL_ABC	Training Cohort	41854	91.41	1.18	33649	0.671875	0.46875	0	0.0703125	16.0391	0	3.89844	2.78125	14.6641	0.164062	0.0625	0	1.89062	1.05469	0.554688	0.226562	8.85938	0.75	0	0	0	0.195312	0.21875	0.15625	1.35156	2.14062	0	17.6875	0.046875	0	0.242188	9.61719	3.32812	1.60156	0	4.90625	2.85156	0	3.91406	0.539062	1.57812	0.140625	0
RT3#04	DLBCL_ABC	Training Cohort	18142	89.7	1.735	9876	0.48	0.386667	0	0.0133333	20.64	0	1.70667	2.2	2.72	0.36	0.186667	0	1.72	0.693333	0.546667	0.0666667	4.62667	0.28	0	0	0	0.253333	0.32	0.0133333	1.88	2.74667	0.0266667	1.93333	0.293333	0	0.173333	5.01333	1.56	2.45333	0	4.48	0.733333	0	1.61333	1.05333	0.733333	0.226667	0.0133333
RT3#06	DLBCL_ABC	Training Cohort	11373	90.45	1.24	8543	0.488889	0.2	0	0	14.2222	0	2.33333	1.62222	8.44444	0.4	0.133333	0	3.44444	0.555556	0.266667	0	7.06667	0.222222	0	0	0	0.288889	0.177778	0.0666667	1.55556	1.86667	0	0.977778	1.17778	0	0.266667	5.95556	1.93333	3.35556	0	5.51111	1	0	4.15556	0.511111	0.866667	0.222222	0
RT3#11	DLBCL_ABC	Training Cohort	21544	89.94	1.64	12315	0	0	0	0	28.9048	0	4.52381	7.04762	167.762	0.0952381	0.47619	0	24.6667	8.33333	0	1.52381	25	0.047619	0	0	0	0.0952381	0.380952	0	0.571429	1	0	0.428571	0	0	0	17.4286	36.8095	24.2381	0	20.7143	2.57143	0	52.8095	0.714286	12.2381	0.142857	0
RT3#14	DLBCL_ABC	Training Cohort	165503	91.28	1.64	95603	0.295259	0.193966	0	0.0258621	14.6638	0	3.03448	0.974138	10.0474	0.299569	0.168103	0.00215517	5.86207	0.75431	0.446121	0.107759	6.84698	2.2694	0	0	0	0.301724	0.640086	0.0560345	4.15948	1.29526	0.00862069	28.5603	1.6056	0	0.107759	5.75216	1.14009	2.78017	0	5.06681	3.03879	0	10.4375	1.30819	0.713362	0.288793	0
RT3#19	DLBCL_ABC	Training Cohort	33770	87.48	1.61	19693	2.26154	0.107692	0	0.0153846	33.9538	0	7.81538	8.12308	14.8154	0.230769	0.307692	0	1.66154	0.784615	0.246154	0.0615385	7.2	11.0462	0	0	0	0.215385	0.676923	0	1.4	1.03077	0.0153846	0.153846	0.138462	0	0.230769	5.81538	3.10769	12.9385	0	39.9077	45.5538	0	3.16923	1.24615	0.276923	0.261538	0
RT3#20	DLBCL_ABC	Training Cohort	48570	89.66	1.82	25226	0.984375	0.354167	0	0.0208333	19.5052	0	1.21875	0.197917	1.23958	0.890625	0.109375	2.65104	2.61458	0.421875	0.53125	0.015625	4.22917	0.5625	0	0	0	0.6875	0.578125	0.109375	4.17708	2.21875	0	0.708333	0.130208	0	0.260417	2.67708	1.69271	2	0	3.57292	1.15625	0	5.15625	0.859375	0.583333	0.286458	0
RT3#23	DLBCL_ABC	Training Cohort	45985	90.69	1.54	28192	0.33557	0.100671	0	0.234899	31.4362	0	1.28859	0.516779	6.88591	0.711409	0.281879	0	2.42282	0.959732	0.543624	0.0872483	4.94631	0.718121	0	0	0	0.234899	0.194631	0.0268456	4.95302	2.08725	0	1.56376	0.0872483	0	0.107383	1.67785	0.624161	2.85906	0	4.89262	0.38255	0	9.30201	0.892617	0.604027	0.127517	0
RT3#25	DLBCL_ABC	Training Cohort	19910	89.19	1.82	10425	0.263158	0	0	0	12.1579	0	3.07895	2.28947	6.34211	0.289474	0.0263158	6.76316	1.31579	0.236842	0.0263158	0	2.21053	2.02632	0	0	0	0.157895	1.92105	0	0.236842	3.05263	0	183.447	0.184211	0	0.0526316	9.5	8.81579	3.28947	0	9.57895	0.0789474	0	2	0.184211	0.5	0.0263158	0
RT3#27	DLBCL_ABC	Training Cohort	328402	91.41	5.36	58260	0.130354	0.311918	0	0.111732	13.7123	0	1.38641	1.80726	10.8929	0.111732	0.226257	0.00651769	0.00837989	1.18808	0.239292	3.99814	18.6937	2.32682	0	0	0	0.163873	0.698324	0.0297952	1.31285	0.596834	0	36.6108	0.0875233	0	0.115456	5.95717	3.45996	0.724395	0	6.4013	2.50279	0	0	3.10894	0.636872	0.197393	0
RT3#29	DLBCL_ABC	Training Cohort	255746	88.63	6.51	37314	0.147321	0.138393	0	0.00744048	17.4077	0	5.24554	12.2039	13.7277	0.294643	0.395833	0	0	1.38542	0.03125	0.0223214	2.75595	1.20089	0	0	0	0.0610119	0.364583	0.0520833	2.51488	0.452381	0	31.9003	0	0	0.0803571	10.3854	3.07887	2.31696	0	16.436	0.1875	0	0.0178571	0.33631	0.686012	0.27381	0
RT3#32	DLBCL_ABC	Training Cohort	218124	91.07	8.96	23218	0.0924025	0.13963	0	0	18.5811	0	1.58522	3.09035	9.72279	0.410678	0.026694	0	2.08214	1.13963	0.143737	0.50924	14.9487	0.685832	0	0	0	0.154004	0.293635	0.0431212	1.33265	0.827515	0	1.89733	0.0718686	0	0.106776	14.8008	7.94867	0.431212	0	7.94251	0.687885	0	2.29774	0.250513	0.303901	0.201232	0
RT3#33	DLBCL_ABC	Training Cohort	190267	91.85	2.53	71482	0.461972	0.391549	0	0.56338	19.4028	0	2.39718	1.13803	11.5296	0.48169	0.397183	3.45915	0.290141	0.766197	0.301408	0.135211	9.63099	1.48451	0	0	0	0.371831	1.71549	0.056338	3.25352	1.19718	0	127.586	0.11831	0	0.194366	4.63944	2.90986	1.0507	0	6.28169	20.6507	0	0.670423	1.91549	0.71831	0.614084	0.0169014
RT3#36	DLBCL_ABC	Training Cohort	73969	90.98	2.69	26267	0.27551	0.127551	0	0.0357143	17.1122	0	1	0.72449	2.67857	0.561224	0.168367	0	2.61224	0.346939	0.326531	0.0306122	4.47449	0.321429	0	0	0.0204082	0.234694	1.56633	0.00510204	2.22959	1.03571	0	109.015	0.0765306	0	0.0561224	2.54082	2.47449	1.36735	0	3.82143	1.71939	0	2.87245	0.704082	0.239796	0.265306	0
RT3#46	DLBCL_ABC	Training Cohort	11106	12.66	1.83	5684	1.75	0	0	0.166667	46.125	0	3.16667	2.20833	23.25	0.375	1.29167	0	0.625	1.66667	0.291667	0.125	8.625	1.25	0	0	0	0.25	0.666667	1	2.25	0.958333	0.166667	0	0	0	0	1.33333	0	0.875	0	16.9167	15.25	0	0.291667	3.08333	1.20833	0.416667	0
RT3#47	DLBCL_ABC	Training Cohort	26962	90.12	3.945	6498	0.777778	0.138889	0	0	17.5278	0	4.80556	2.86111	19.5833	0	0	8.11111	6.08333	1	0	0	24.4167	0.722222	0	0	0	0	0.305556	0	0.805556	2.61111	0	0.138889	0.472222	0	0.0555556	10.4722	17.8611	0.777778	0	12	1.97222	0	3.02778	1.75	1.69444	0.111111	0
SENIOR002	DLBCL_ABC	Validation Cohort	28691	90.12	1.44	19144	0.709677	0.129032	0	0.0215054	7.92473	0	2.86021	1.41935	2.48387	1.04301	0.0752688	2.67742	7.41935	0.387097	0.344086	0	2.8172	0.655914	0	0	0	0.795699	0.333333	0.0430108	1.15054	2.67742	0	2.16129	0.0645161	0	0.0752688	12.4731	3.91398	2.1828	0	2.22581	1.34409	0	14.4086	0.150538	1.01075	0.236559	0
SENIOR003	DLBCL_ABC	Validation Cohort	9069	86.95	1.22	7125	1.57143	0.642857	0	2.35714	21.7857	0	3.42857	1	9.64286	0.142857	0.0714286	0	0.142857	0.714286	0.285714	0.214286	31	0.214286	0	0	0	0.142857	0.0714286	0	1.21429	1.07143	0	164.286	0	0	0.285714	11.9286	5.5	2.57143	0	9.78571	5.14286	0	0.0714286	1.64286	0.571429	0.142857	0
SENIOR005	DLBCL_ABC	Validation Cohort	7466	88.98	1.25	5762	0.357143	0.0714286	0	0	24.0714	0	5.42857	3.35714	5.35714	0.214286	0.0714286	6.64286	0	0.571429	0	0	3.85714	0.428571	0	0	0	0.0714286	0.714286	0	2.57143	3.35714	0	12.9286	0	0	0.214286	10.4286	5.71429	2.21429	0	9.42857	8.64286	0	0	0.5	0.857143	0.428571	0
SENIOR007	DLBCL_ABC	Validation Cohort	12250	89.91	1.33	8862	0.346154	0	0	0	7.65385	0	1.73077	6	4.92308	0.423077	0	0	9.5	1.07692	0.115385	0	1.30769	0.576923	0	0	0	0.153846	0.230769	0.192308	0.576923	1.96154	0	27.6154	0.115385	0	0.269231	14.1923	15.0385	1.30769	0	5.38462	0.0769231	0	6.65385	0.0769231	1.07692	0.153846	0
SENIOR008	DLBCL_ABC	Validation Cohort	69418	90.34	4.31	15510	0.142857	0.0857143	0	0.595238	10.281	0	1.76667	3.12857	9.3381	0.428571	0.285714	0	3.0381	0.847619	0.114286	0.671429	15.8714	1.18095	0	0	0	0.0666667	0.442857	0.047619	2.48571	0.804762	0	1	0.0238095	0	0.0333333	10.5286	7.32381	1.8	0	6.72857	0.780952	0	2.99524	1.45238	0.995238	0.0857143	0
SENIOR010	DLBCL_ABC	Validation Cohort	94729	79.51	11.76	7660	0.739414	0.0781759	0	0	22.0717	0	5.87296	3.85668	6.44625	0.228013	0.553746	0	1.72313	0.771987	0.368078	0	5.85668	1.53746	0	0	0	0.459283	0.716612	0.0162866	2.78502	1.26384	0	0.0456026	0	0	0.0423453	7.43974	3.19218	9.86319	0	6.24104	0.0781759	0	2.52443	0.368078	1.11726	0.123778	0
SENIOR013	DLBCL_ABC	Validation Cohort	151054	83.17	17.13	8379	0.327684	0.0706215	0	0	23.7034	0	3.86158	7.00565	4.0452	0.271186	0.80226	0	0.457627	0.912429	0.101695	0.234463	25.7034	0.234463	0	0	0	0.079096	0.706215	0.615819	2.34746	1.05932	0	39.0508	0	0	0.0254237	9.35876	2.81073	3.14972	0	7.93503	0.0960452	0	0.836158	1.63277	1.16102	0.186441	0
SENIOR018	DLBCL_ABC	Validation Cohort	50360	77.04	7.135	6693	0.420732	0.0731707	0	0.097561	28.5	0	3.34146	0.27439	4.80488	0.359756	0.323171	1.5122	2.9939	1.58537	0.384146	0.280488	10.061	0.567073	0	0	0	0.481707	1.45122	0.115854	1.78049	1.10366	0.0304878	0.243902	0.0243902	0	0.128049	4.09756	4.10366	0.689024	0	9.14024	0.548781	0	3.43293	1.0122	1.23171	0.384146	0
SENIOR023	DLBCL_ABC	Validation Cohort	26519	87.2	1.39	18391	0.146341	0.097561	0	0.0853659	10.6707	0	1.60976	4.63415	1.56098	0.365854	0.170732	2.80488	2.13415	0.536585	0.146341	0.170732	15.0366	0.439024	0	0	0	0.426829	1.12195	0.0487805	2.13415	1.08537	0.0121951	0.634146	0.0121951	0	0.0365854	7.12195	1.73171	1.60976	0	3.70732	0.646341	0	2.03659	0.951219	0.621951	0.329268	0
SENIOR024	DLBCL_ABC	Validation Cohort	15034	91.23	1.11	13117	0.333333	0.0555556	0	0.444444	31.5	0	5.38889	0.944444	12.4444	0.888889	0.111111	0.0555556	0.0555556	1	0.277778	0.0555556	12	1.66667	0	0	0	0.5	0.611111	0.111111	2.44444	1.77778	0	75.9444	0.555556	0	0.5	5.05556	0.555556	5.83333	0	7.83333	1.16667	0	0	2.72222	0.666667	0.111111	0
SENIOR025	DLBCL_ABC	Validation Cohort	79628	90.67	2.05	37435	0.326087	0.186957	0	0.0695652	13.1	0	2.3	0.182609	5.06087	0.452174	0.430435	13.7565	0.534783	1	0.0826087	0.0173913	7.52609	0.273913	0.00869565	0	0	0.186957	1.10435	0.0347826	2.8087	1.23478	0.00434783	0.93913	0.0434783	0	0.0869565	3.28261	2.55217	1.04783	0	4.93043	1.95652	0	0.630435	1.32609	1.52609	0.413043	0
SENIOR026	DLBCL_ABC	Validation Cohort	22569	86.81	1.42	15219	1.36709	0.0759494	0	0.265823	23.5696	0	2.67089	0.607595	2.93671	2.02532	0.189873	2.81013	5.83544	0.367089	0.291139	0.0253165	3.05063	0.531646	0	0	0	0.886076	0.253165	0.0759494	2.06329	3.10127	0.0126582	1.03797	0.0253165	0	0.443038	3	2.31646	1	0	4.73418	0.708861	0	5.70886	0.506329	0.632911	0.379747	0
SENIOR027	DLBCL_ABC	Validation Cohort	208223	91.74	2	100468	0.422091	0.0433925	0	0.0157791	30.8639	0	5.1144	1.70611	7.78501	0.706114	0.0828402	0.00197239	4.77515	0.788955	0.171598	0.142012	8.64103	0.548323	0	0	0	0.372781	0.195266	0.100592	0.599606	1.25838	0	94.5542	0.035503	0	0.0157791	8.20513	0.934911	4.24852	0	2.91519	0.0690335	0	4.45168	0.400394	0.617357	0.086785	0
SENIOR028	DLBCL_ABC	Validation Cohort	70029	91.76	1.38	37897	0.306452	0.112903	0	0.016129	8.70968	0	2.39516	2.3629	1.89516	0.16129	0.104839	0	1.24194	0.854839	0.5	0.475806	6.75	0.741935	0	0	0	0.516129	0.725806	0.129032	1.79839	1.91935	1.24194	66.121	0.532258	0	0.419355	7.45161	0.709677	1.47581	0	4.12903	46.75	0	1.22581	0.66129	0.403226	0.435484	0
SENIOR029	DLBCL_ABC	Validation Cohort	55648	92.28	1.32	40878	0.84375	0.0520833	0	0.0729167	13.9479	0	2.55208	2.03125	5.77083	0.4375	0.333333	0	3.36458	0.677083	0.322917	0.0104167	4.34375	1.02083	0	0	0	0.354167	1.04167	0.114583	2.15625	1.5625	0.614583	130.125	0.270833	0	0.416667	6.61458	1.36458	2.875	0	4.88542	0.583333	0	4.20833	0.84375	0.614583	0.229167	0
SENIOR030	DLBCL_ABC	Validation Cohort	15906	88.9	1.23	12276	0.875	0.375	0	1.25	19.5357	0.696429	2.96429	0.625	9.32143	0.446429	0.25	0	9.57143	0.732143	0.267857	0.5	10.625	0.339286	0	0	0	0.357143	1.92857	0	1.60714	1.32143	2.625	6.125	0.0714286	0	0.285714	1.64286	0.589286	5.10714	0	4.375	1.91071	0	9.53571	0.696429	0.428571	0.142857	0
SENIOR033	DLBCL_ABC	Validation Cohort	51142	91	1.48	33309	1.11047	0.127907	0	0	20.9186	0	3.73837	4.8314	3.19767	0.360465	0.0988372	3	0.819767	0.662791	0.0697674	0.0348837	4.03488	2.56977	0	0	0	0.162791	0.505814	0.0348837	0.918605	0.924419	0.0116279	1.38953	0.0639535	0	0.174419	8.93605	1.86047	0.523256	0	5.36047	2.22093	0	1.12791	0.226744	1.13953	0.0988372	0
SENIOR034	DLBCL_ABC	Validation Cohort	18924	90.85	1.18	15450	0.428571	0.0357143	0	0	10.5	0	3	4.92857	4.07143	0.928571	0	0	1.71429	0.678571	0	0.357143	3.64286	5.21429	0	0	0	0.0714286	0.392857	0	1.57143	3.28571	0	113	0.357143	0	0.321429	9.42857	5.35714	1.57143	0	5.17857	0	0	2.67857	0.75	0.464286	0	0
SENIOR035	DLBCL_ABC	Validation Cohort	7292	87.93	1.16	6038	0.117647	0	0	0	4.47059	0	5.11765	2.17647	6.47059	0.470588	0	0	1	0.764706	0.235294	0	13.2941	0.176471	0	0	0	0.0588235	0.294118	0.117647	0.823529	6.23529	0	42.8235	0	0	0	17.6471	5.64706	0.529412	0	7.76471	0	0	2.41176	0.0588235	1	0.176471	0
SENIOR038	DLBCL_ABC	Validation Cohort	118117	90.85	4.535	25067	0.830239	0.106101	0	0.00795756	11.3077	0	2.66313	2.61804	5.46419	0.238727	0.28382	6.66048	4.34748	0.578249	0.183024	0.0530504	11.3024	0.453581	0	0	0	0.344828	1.8382	0.0371353	1.2069	1.76658	0	1.74536	0.0397878	0	0.137931	9.12467	4.33687	0.798409	0	7.62599	2.54377	0	5.88064	0.885942	0.681698	0.164456	0
SENIOR039	DLBCL_ABC	Validation Cohort	36967	89.65	1.4	14118	0.876923	0.0769231	0	0.0923077	18.4615	0	1.98462	0.507692	3.44615	0.830769	0.292308	0	5.44615	0.384615	0.784615	0.153846	6	2.76923	0	0	0	0.692308	0.2	0.123077	2.46154	5.2	0	31.5385	0.276923	0	0.338462	9.75385	1.44615	1.83077	0	3.2	3.8	0	6.75385	0.846154	0.6	0.292308	0
SENIOR041	DLBCL_ABC	Validation Cohort	36873	43.26	1.31	27213	0.5	0.05	0	0.0166667	13.95	0	2.96667	5.85	7.03333	1.1	0.316667	0	4.16667	1.2	0.466667	0	11.2167	2.61667	0	0	0	0.766667	0.266667	0.116667	0.933333	2.53333	0	215.05	0.233333	0	0.4	4.25	1.03333	8.81667	0	6.03333	0.55	0	4.45	0.683333	0.333333	0.0666667	0
SENIOR042	DLBCL_ABC	Validation Cohort	9979	20.42	1.115	8628	0.538462	0	0	0	8	0	4.61538	10.7692	6.53846	0.461538	0.0769231	0	0.846154	1.38462	0.0769231	0	19.6154	0.307692	0	0	0	0.230769	0.230769	0.0769231	1.23077	4.38462	0	6.30769	0	0	0.230769	18.6923	9.53846	3.30769	0	8.84615	1.53846	0	1.30769	0.692308	0.846154	0.153846	0
SENIOR043	DLBCL_ABC	Validation Cohort	114688	92.66	1.93	57677	0.545455	0.127273	0	0.0181818	10.6545	0	2.54545	1.25455	2.80909	0.290909	0.145455	0	0.209091	0.745455	0.781818	1.50909	6.67273	4.7	0	0	0	1.10909	0.654545	0.209091	1.83636	2.33636	0	509.709	2.14545	0	1	4.06364	0.436364	1.27273	0	2.28182	4.68182	0	0.172727	1.15455	0.681818	0.163636	0
SENIOR046	DLBCL_ABC	Validation Cohort	159083	91.64	2.305	59460	0.347134	0.0828025	0	0	15.4809	0	7.77389	3.33439	2.59873	0.687898	0.0987261	8.47771	2	1.15924	0.044586	0.0541401	16.086	0.156051	0	0	0	0.0923567	0.194268	0.245223	0.977707	0.71656	0	28.6369	0.044586	0	0.0127389	17.1338	11.3471	3.05096	0	6.86943	0.0191083	0	2.78025	0.707006	1.2707	0.0636943	0
SENIOR049	DLBCL_ABC	Validation Cohort	194599	91.66	2.44	76992	1	0.110505	0	0.0750341	16.5362	0	1.56207	1.06958	2.93315	0.811733	0.177353	0	1.85675	0.470668	0.620737	0.230559	3.93042	1.27149	0	0	0	0.523874	0.362892	0.13779	1.72578	3.81583	0.0190996	1.79809	0.117326	0	0.227831	3.68622	3.51705	1.61255	0	3.28649	36.9809	0	2.46521	0.444748	0.529332	0.150068	0.00136426
SENIOR050	DLBCL_ABC	Validation Cohort	205841	86.67	6.06	32478	0.474376	0.0722733	0	0.0236531	16.7096	0	2.45729	1.91459	4.27989	0.382392	0.289093	0	0.701708	0.875164	0.471748	0.670171	4.56505	0.972405	0	0	0	0.226018	0.739816	0.0617608	1.94612	2.24967	0	5.93561	0.406045	0	0.0394218	9.4021	6.80815	3.89225	0	4.2339	0.21682	0	1.11564	0.434954	1	0.124836	0
SENIOR051	DLBCL_ABC	Validation Cohort	49756	91.7	1.295	37167	1.10185	0.12963	0	0.0833333	23.1481	0	3.10185	2.35185	9.31481	0.212963	0.0925926	0	1.38889	1.2037	0.444444	8.09259	13.7407	4.5463	0	0	0	0.296296	0.388889	0.037037	5.66667	0.898148	0.0185185	47.8148	0.0648148	0	0.12963	5.46296	0.037037	4.16667	0	4.40741	9.2963	0	1.14815	1.32407	0.712963	0.537037	0
SENIOR052	DLBCL_ABC	Validation Cohort	117984	89.68	2.27	50031	0.605351	0.0535117	0	0	12.2475	0	5.57191	5.60535	5.81271	0.307692	0.160535	0.0100334	2.89967	0.819398	0.09699	0.247492	13.5351	1.62207	0	0	0	0.441472	0.474916	0.0501672	0.929766	1	0	7.14716	0.0602007	0	0.0167224	11.2274	1.4214	4.86288	0	3.70569	0.471572	0	4.37793	0.230769	1.11371	0.157191	0
SENIOR053	DLBCL_ABC	Validation Cohort	249547	87.68	6.54	36040	1.29898	0.184325	0	0.640058	45.8186	0	2.70537	0.362845	6.64877	0.616836	1.30914	0.00290276	2.50073	0.383164	0.422351	0.0275762	4.627	0.683599	0	0	0	0.381713	0.888244	0.185776	4.18578	4.00871	0	0.177068	0.133527	0	0.364296	2.62264	5.73004	1.03774	0	4.34978	0.0493469	0	2.1045	0.683599	0.933237	0.249637	0
SENIOR060	DLBCL_ABC	Validation Cohort	139758	91.55	1.79	75704	1.02058	0.271605	0	0.0246914	25.3909	0	3.26337	3.22222	4.69136	0.44856	0.185185	4.44444	0.115226	1.01646	0.1893	0.0452675	14.93	3.65021	0	0	0	0.234568	0.226337	0.037037	1.8642	2.07819	0	99.5473	0.090535	0	0.18107	6.38683	1	1.28395	0	5.00823	1.66255	0	0.0740741	1.79835	0.497942	0.17284	0
SENIOR066	DLBCL_ABC	Validation Cohort	73498	89.57	2.79	25354	1.19394	0.206061	0	0	35.7636	0	2.79394	2.88485	8.40606	0.163636	0.163636	0	1	1.59394	0.230303	0.145455	4.50909	0.478788	0	0	0	0.212121	0.624242	0.0484848	1.60606	6.31515	0	26.297	0.0363636	0	0.163636	9.23636	4.06667	5.87273	0	7.90909	0.333333	0	0.836364	1.02424	0.775758	0.157576	0
SENIOR067	DLBCL_ABC	Validation Cohort	529796	91.78	6.72	76148	1.29467	0.25627	0	0.38558	24.6646	0.107367	3.22884	0.454545	2.71944	0.273511	0.351097	0	0.415361	0.834639	1.11364	0.333856	5.39028	0.912226	0	0	0	0.484326	0.87931	0.152038	1.79154	3.02429	0	5.30251	0.62931	0	0.684953	2.19671	2.08386	2.33934	0	4.53919	136.631	0	0.447492	0.974922	0.905956	0.440439	0
SENIOR068	DLBCL_ABC	Validation Cohort	260754	91.06	3.66	68477	0.53092	0.158371	0	0.0196078	19.7044	0	4.05581	4.31373	6.57315	0.190045	0.108597	3.80694	8.87029	0.965309	0.304676	0.248869	16.4178	0.3273	0	0	0	0.232278	0.515837	0.410256	1.1448	1.45249	0.0135747	1.35294	0.238311	0	0.184012	8.50528	1.45852	2.73002	0	5.58824	61.3167	0	9.3092	0.699849	1.3997	0.156863	0
SENIOR070	DLBCL_ABC	Validation Cohort	90722	90.86	1.995	35709	0.4375	0.138158	0	0.0756579	13.2566	0	1.92763	1.05592	1.70724	0.322368	0.194079	0	0.819079	0.674342	1.71711	0.157895	4.03289	1.13158	0	0	0	1.16118	0.947368	0.378289	1.51974	5.08553	0.0164474	3.125	0.789474	0	1.51974	2.93092	1	2.50329	0.0855263	3.4375	19.0757	0	0.822368	0.733553	0.388158	0.259868	0
SENIOR072	DLBCL_ABC	Validation Cohort	82370	89.77	1.38	56520	1.29655	0.0448276	0	0.0517241	17.2793	0	2.42414	1.70345	2.39655	1.14483	0.0793103	1.94828	3.78276	0.634483	0.2	0.0310345	7.05172	0.641379	0	0	0	0.317241	0.172414	0.0896552	1.78621	3.13793	0	0.17931	0	0	0.037931	6.66552	1.15517	1.67931	0	3.75862	0.0862069	0	7.14483	0.424138	0.927586	0.182759	0
SENIOR074	DLBCL_ABC	Validation Cohort	107554	88.74	2.675	38147	0.322581	0.5	0	0.0241935	45.0564	0	5.37097	1.8629	14.3871	0.153226	0.209677	8.05645	50.7823	1.45161	0.137097	0	3.6371	1.99194	0	0	0	0.16129	0.419355	0.0241935	3.09677	0.612903	0	67.9597	0.0483871	0	0.0967742	9.8871	14.3226	0.104839	0	12.0968	0	0	53.5806	0.580645	2.20968	0.145161	0.0403226
SENIOR075	DLBCL_ABC	Validation Cohort	106235	89.77	2.445	37184	0.81017	0.19661	0	0.247458	9.26441	0	1.8	1.02373	4.61017	0.20678	0.169492	0	0.576271	0.589831	0.786441	0.308475	11.3966	1.81017	0	0	0	0.40678	0.674576	0.322034	1.59322	1.98305	0.0305085	3.78644	0.816949	0	0.888136	3.67458	0.671186	1.04068	0	2.39322	14.4983	0	0.918644	0.40339	0.355932	0.149153	0
SENIOR076	DLBCL_ABC	Validation Cohort	35228	90.65	1.465	23165	0.367925	0.0943396	0	0	20.1604	0	3.13208	5.4434	8.69811	0.556604	0.0566038	0.00943396	0.0188679	0.95283	0.0660377	0.0566038	2.34906	1.12264	0	0	0	0.0377358	0.716981	0.0377358	1.77358	1.08491	0.00943396	9.0566	0.0283019	0	0.0377358	10.3396	1.24528	0.103774	0	6.72642	0.830189	0	0.0188679	0.433962	1.38679	0.122642	0
SENIOR077	DLBCL_ABC	Validation Cohort	101249	90.92	1.875	51931	0.982196	0.109792	0	0.216617	20.9318	0	2.5905	1.47774	1.8457	0.836795	0.15727	4.46291	1.92285	0.706231	0.646884	0.10089	6.88131	0.997033	0	0	0	0.548961	0.587537	0.27003	1.06825	2.19881	0.00890208	5.35608	0.311573	0	0.37092	6.30267	3.61721	6.01484	0	3.90504	21.4807	0	1.5549	0.448071	1	0.198813	0
SENIOR080	DLBCL_ABC	Validation Cohort	81055	90.77	1.88	41480	0.573123	0.0671937	0	0.0158103	20.2213	0	3.23715	2.18972	6.81028	1	0.0909091	2.65217	8.82609	0.573123	0.102767	0.0158103	11.0593	0.458498	0	0	0	0.359684	0.328063	0.84585	1.59684	1.35178	0	0.193676	0.189723	0	0.162055	7.77866	3.47036	0.909091	0.00395257	6.83004	0.106719	0	8.75889	0.442688	1.10672	0.102767	0
SENIOR083	DLBCL_ABC	Validation Cohort	108509	90.8	2.16	48284	0.989324	0.0640569	0	0.0106762	29.9715	0	3.79359	6.62989	4.51957	0.715302	0.16726	0	2.82562	0.825623	0.327402	0.113879	0.925267	0.960854	0	0	0	0.608541	0.145907	0.106762	0.992883	2.2847	0	0.405694	0.0142349	0	0.088968	12.6904	2.79715	6.63701	0	7.53025	4.70463	0	2.41993	0.238434	1.37011	0.163701	0
SENIOR085	DLBCL_ABC	Validation Cohort	251099	91.69	2.22	109284	0.654596	0.0417827	0	0.0125348	7.69499	0	1.62674	1.15042	2.99025	0.233983	0.0933148	9.60167	0.785515	0.449861	0.133705	0.0557103	5.68245	0.428969	0.00139276	0	0	0.228412	0.391365	0.498607	1.16017	0.545961	0.00417827	17.0641	0.10585	0	0.286908	13.3579	3.1156	2.00696	0	4.4624	22.9721	0	1.41783	0.792479	1.81198	0.139276	0
SENIOR088	DLBCL_ABC	Validation Cohort	265446	90.44	5.86	40962	0.542024	0.169811	0	0	17.2573	0	3.33619	4.60892	4.69983	0.205832	0.349914	1.08919	0.811321	0.845626	0.219554	0.0754717	3.58148	2.0223	0	0	0	0.140652	0.919383	0.0600343	1.24871	0.466552	0	1.66724	1.0669	0	0.0600343	4.04803	0.802744	1.82333	0	2.82333	94.4014	0	1.02916	0.658662	0.372213	0.22813	0.00857633
SENIOR090	DLBCL_ABC	Validation Cohort	17688	86.16	1.18	14382	0.72	0.3	0	0.48	35.68	0	2.12	0.58	2.02	1.02	0.34	0	1.86	0.36	0.62	0.04	3.84	1.16	0	0	0	0.52	1.24	0.1	5.3	3.38	37.54	0.4	0.56	0	0.16	0.66	0.62	7.12	0	3.22	1.06	0	2.26	2.48	0.62	0.4	0
SENIOR091	DLBCL_ABC	Validation Cohort	200974	92.89	2.34	83366	2.12172	0.121718	0	0.343675	17.4749	0	1.33652	0.649165	1.63246	0.300716	0.221957	0	0.546539	0.556086	1.63246	0.336516	3.16945	2.08592	0	0	0	0.863962	1.25298	0.245823	1.52983	2.11456	0.281623	10.9809	1.53938	0	0.52506	0.906921	0.0883055	1.60621	0.00477327	3.56086	183.585	0	0.451074	0.608592	0.374702	0.274463	0
SENIOR093	DLBCL_ABC	Validation Cohort	187919	89.44	3.88	46637	1.30811	0.22973	0	0.283784	27.2946	0	2.26216	0.878378	2.7973	0.232432	0.308108	0	0.5	0.948649	1.41622	0.891892	6.98919	2.30811	0	0	0	0.418919	0.651351	0.267568	3.75405	1.87027	0.118919	16.8081	0.235135	0	0.678378	2.06486	1.70811	2.55135	0.0027027	3.66757	179.259	0	0.881081	0.616216	0.567568	0.32973	0.0837838
SENIOR094	DLBCL_ABC	Validation Cohort	230412	90.26	2.705	81916	0.850727	0.125495	0	0.0264201	15.9366	0	1.73844	0.441215	2.8177	0.387054	0.202114	0.199472	0.59181	0.420079	0.192867	0.331572	8.67239	0.656539	0	0	0	0.187583	0.253633	0.0581242	2.02906	1.00132	0	17.8177	0.0911493	0	0.191546	3.23382	1	1.44254	0	2.88507	14.9326	0	0.824306	0.5786	1.07266	0.357992	0
SENIOR096	DLBCL_ABC	Validation Cohort	218223	89.29	4.6	45634	0.200581	0.116279	0	0.0116279	16.8852	0	3.05523	2.14535	1.5407	0.268895	0.0843023	2.83721	4.05378	0.598837	0.0668605	0.0276163	7.99419	0.481105	0	0	0	0.135174	0.646802	0.0450581	1.98983	0.837209	0	26.2892	0.00290698	0	0.0610465	5.9157	4.94477	4.38372	0	4.35901	1.15262	0	6.65698	0.356105	1.41134	0.122093	0
CHB121	DLBCL_EBV		170624	90.85	1.455	110327	1.82212	0.208333	0	1.07532	15.0304	0	1.35897	0.0705128	2.79647	0.674679	0.088141	0.00160256	0.262821	2.03526	0.785256	0.0689103	2.38301	4.11378	0	0	0	1.625	0.961538	0.214744	3.95353	5.26923	12.3141	0.00320513	0.336538	0	0.24359	0.528846	0.0224359	1.13782	0	8.1891	0.386218	0	0.264423	1.03526	1.20673	0.0817308	0
CHB228	DLBCL_EBV		162821	91.14	1.21	126515	2.8713	0.14645	0	0.844675	26.997	0	0.713018	0.16716	3.82544	0.421598	0.0695266	0	0.568047	3.18195	2.42308	0.0739645	1.18639	2.32692	0	0	0	0.899408	0.352071	0.349112	2.68047	6.1642	5.5858	0.149408	0.224852	0	0.300296	0.742604	0.0591716	2.59763	0	9.09467	0.00887574	0	0.572485	0.556213	1.64053	0.122781	0
RT3#37	DLBCL_EBV		167978	91.72	3.12	51420	0.707407	1.1963	0	0.122222	34.2741	0	6.44815	0.940741	0.107407	0.222222	0.4	0	0.0037037	3.07407	1	0.0222222	0.266667	0.422222	0	0	0	0.433333	1.59259	0.192593	23.1519	1.91852	7.04815	3.36667	0.455556	0	0.518519	9.35185	1.41111	0.537037	0	26.2407	24.4037	0	0.0037037	2.60741	2.07407	5.00741	0
CHB116	DLBCL_EBV		85718	91.07	2.21	36890	0.632219	0.243161	0	1.01824	10.231	0	0.823708	0.0455927	1.41945	0.148936	0.279635	0	0.00911854	2.81155	0.389058	0.0121581	1.7386	3.15502	0	0	0	0.425532	0.784195	0.164134	4.69605	3.78116	65.9635	0.431611	0.270517	0	1.3769	1.22492	0.145897	1.02736	0	9.80547	1.2614	0	0.0273556	2.77204	2.02432	0.468085	0
CHB165	DLBCL_EBV		270510	90.38	1.83	139282	0.402597	1.16883	0	0.0589411	13.5415	0	0.568432	1.00499	13.1129	0.10989	0.278721	0.001998	12.5904	3.08192	0.371628	0.021978	4.43457	3.72627	0	0	0	0.336663	0.416583	0.0959041	1.18881	1.65135	10.4725	0.498502	0.026973	0	0.543457	0.812188	0.504496	0.154845	0	17.6474	1.52747	0	11.001	2.31968	0.615385	2.17982	0
CHB183	DLBCL_EBV		195855	90.91	2.31	79747	1	0.151282	0	0.0589744	27.9423	0	0.920513	0.210256	4.51282	0.196154	0.0628205	0	0.0705128	2.77949	1.7641	0.966667	5.11026	1.37179	0	0	0	1.15	0.546154	0.344872	2.97436	5.81282	0.0628205	4.11538	0.328205	0	0.408974	2.43462	0.0397436	2.64359	0	3.82179	12.5718	0	0.0653846	1.09872	0.396154	0.125641	0
CHB279	DLBCL_EBV		69218	90.85	1.15	56849	0.385246	0.266393	0	1.06148	16.2377	0	3.53689	0.762295	16.2541	0.110656	0.618852	0	1.68033	0.557377	0.204918	0.319672	7.58197	0.356557	0	0	0	0.196721	0.991803	0.0368852	2.66803	1.25	10.2131	1.88525	4	0	0.20082	2.12295	0.180328	3.22541	0	6.95492	5.48361	0	2.04918	2.21721	1	0.110656	0
CHB289	DLBCL_EBV		208984	90.86	1.14	173534	6.51154	0.563462	0	0.0115385	16.1827	0	2.63654	0.273077	6.58269	0.198077	0.240385	0	1.38462	1.4	0.148077	1.06731	18.9692	1.62692	0	0	0	0.182692	0.178846	0.0346154	0.0923077	2.67885	11.9577	2.31154	0.357692	0	0.0192308	2.975	0.109615	0.273077	0	13.7596	2.51731	0	1.49808	0.969231	1.52308	0.232692	0
CHB314	DLBCL_EBV		174686	90.84	1.545	107269	1.10791	0.172662	0	1	67.5252	0	27.3885	1.46763	0.258993	0.23741	0.568345	0	0.100719	5.89209	11.4245	0.028777	0.496403	0.42446	0.00719424	0	0	0.280576	3.8705	0.0143885	15.1367	3.09353	128.403	0.00719424	1.39568	0	0.309353	6.18705	0.410072	0.136691	0	49.4892	0.273381	0	0.057554	1.29496	2.35252	0.805755	0
RT3#21	DLBCL_EBV		37810	92.66	1.58	22822	2.38462	0.192308	0	0.0769231	27.6923	0	2.76923	0.557692	3.26923	0.576923	0.211538	0.0192308	0.25	1	0.923077	0.365385	3.5	1.25	0	0	0	0.423077	0.903846	0.0384615	1.63462	3.46154	1.30769	8.86539	0.269231	0	0.519231	1.5	0.192308	2.09615	0	5.42308	214.115	0	0.115385	0.923077	0.384615	0.769231	0
RT3#42	DLBCL_EBV		99231	91.16	2.295	41081	1	0.181176	0	0.157647	21.1341	0.244706	1.23529	0.557647	2.41647	0.675294	0.183529	0	0.112941	0.750588	1.13176	0.331765	3.14824	1.28	0	0	0	0.851765	0.258824	0.183529	1.61882	4.11294	1.97412	2.36706	0.616471	0	0.684706	1.08706	0.357647	2.31529	0	5.01647	17.3812	0	0.327059	0.717647	0.444706	0.258824	0
CHB015	DLBCL_GCB	Training Cohort	198934	90.91	3.25	58108	0.778607	0.793532	0	0.320066	4.90796	0	0.403814	0.0588723	4.09121	0.0961857	0.190713	0.000829187	0.150083	1.02985	0.33665	2.10033	6.1335	1.68491	0	0	0	1.00332	1.44859	0.116086	1.99254	1.0398	0	2.52156	0.148425	0	1.19403	1.8864	0.0978441	0.390547	0	3.26036	1.84328	0	0.210614	2.37313	0.289386	1.62521	0
CHB016	DLBCL_GCB	Training Cohort	274159	90.59	2.63	99944	1	4.59605	0	0.430296	3.22503	0	0.0976948	0.29528	2.36773	0.118551	0.954994	0	0.905598	0.948408	0.15258	8.82766	19.5379	2.83205	0	0	0	0.934138	2.80241	0.160263	2.27113	0.926454	0	1.26784	0.659715	0	1.01647	1.05928	0.182217	0.144896	0	1.93414	8.16795	0	0.961581	5.88913	0.881449	4.00878	0.00109769
CHB017	DLBCL_GCB	Training Cohort	224651	90.89	1.575	135066	0.899903	0.985423	0	0.227405	9.24393	0	1.48494	1.49563	6.70943	0.0651118	0.177843	0.00388727	0.253644	1.27988	1.07775	0.130224	11.4451	2.12342	0	0	0	1.45967	0.242954	0.300292	1.83285	0.876579	0	0.586006	0.831876	0	3.33722	1.91837	0.413994	1.30709	0	1.96113	1.36735	0	0.532556	3.76093	0.658892	0.845481	0
CHB018	DLBCL_GCB	Training Cohort	215152	91.17	1.41	143777	0.629299	0.256051	0	0.0229299	11.1248	0	1.92229	1.36815	5.94904	0.101911	0.089172	0.0127389	0.602548	1.75159	0.411465	0.0242038	3.33885	2.63439	0	0	0	0.375796	0.178344	0.0700637	3.04713	0.945223	0	2.37834	1.33503	0	0.141401	3.55541	1.02038	1.41911	0	4.19363	19.2713	0	1.10064	0.787261	1	0.0853503	0
CHB021	DLBCL_GCB	Training Cohort	92070	89.64	5.355	16234	8.89109	2.08911	0	0.029703	44.7871	0	0.336634	0.0742574	9.05941	0.331683	0.727723	0	1.42574	3.39109	0.277228	0.519802	35.0495	3.18812	0	0	0	0.509901	2.87624	0.10396	2.55941	3.12871	0.0594059	1.54455	0.0990099	0	0.331683	2.06436	0.183168	0.306931	0	28.1782	13.6485	0	1.71287	3.35644	1.69802	0.20297	0
CHB024	DLBCL_GCB	Training Cohort	206465	90.43	1.39	139605	2.20988	0.756885	0	0.297246	13.3314	0	1.18519	1.90978	13.7588	0.275404	0.160494	0.000949668	0.719848	2.03799	1.11966	0.694207	8.30674	4.17094	0	0	0	0.680912	0.233618	0.140551	0.922127	1.87464	0.00379867	0.423552	0.426401	0	1.31054	1	0.234568	0.45679	0	4.67236	1.58784	0	0.870845	1.69326	0.623932	0.480532	0.000949668
CHB025	DLBCL_GCB	Training Cohort	228981	91.64	1.55	139641	0.986284	0.361596	0	0.182045	8.79925	0	1.59601	0.852868	5.23691	0.360349	0.0673317	0.00249377	0.246883	2.63342	0.461347	1.87032	7.7207	2.36409	0	0	0	1.57855	0.799252	0.32419	2.21446	1.7419	0.00124688	21.9788	0.669576	0	2.86908	2.52618	0.0935162	1.59726	0.0137157	5.29925	3.56858	0	0.311721	1.63716	0.871571	0.394015	0
CHB028	DLBCL_GCB	Training Cohort	148192	88.98	8.7	15992	1	1.42015	0	0.044226	72.8403	0	0.309582	0.132678	9.81818	0.0515971	1.23587	0.031941	0.19656	7.74939	0.137592	0.285012	7	1.78378	0	0	0	0.167076	1.75921	0.014742	3.98526	1.45455	0	0.732187	0.04914	0	0.216216	5.00491	0.0909091	0.429975	0	33.9607	2.67568	0	0.226044	4.61916	1.086	0.169533	0
CHB033	DLBCL_GCB	Training Cohort	224111	90.44	1.84	113841	4.92491	2.51832	0	0.0531136	25.9231	0	3.04212	2.06044	45.3059	0.0677656	0.90293	0.010989	0.0128205	3.60073	0.021978	0.161172	26.3773	0.915751	0	0	0	0.333333	3.10073	0.0128205	2.8315	5.15568	0	0.184982	0.0128205	0	0.0805861	1.33516	1.99817	0.108059	0	8.32601	10.3004	0	0.021978	7.18132	1.85165	0.772894	0
CHB036	DLBCL_GCB	Training Cohort	214496	91.22	2.64	76786	0.366834	0.226968	0	0.193467	13.7295	0	1.37353	1.3727	4.8124	0.337521	0.549414	0.00167504	0.00753769	1.67085	0.441374	0.145729	5.94221	4.15243	0.00502513	0	0	0.548576	0.540201	0.39866	2.68258	1.08124	0	1.25628	0.213568	0	0.577052	2.14322	0.0485762	0.684255	0	3.76633	7.4933	0	0.0142379	1.97655	2.15327	1.31658	0
CHB038	DLBCL_GCB	Training Cohort	222683	90.78	2.905	72476	1.26799	1.26978	0	0.0188849	8.5027	0	0.283273	0.0827338	1.77158	0.186151	2.14748	0	0.0215827	1.08813	0.153777	0.0332734	14.0135	3.10971	0	0	0	0.598022	1.52878	0.248201	3.55935	3.45234	0	0.319245	0.0683453	0	0.128597	0.34982	0.0773381	0.108813	0	3.98831	2.92626	0	0.0314748	3.97122	1.81025	0.416367	0
CHB039	DLBCL_GCB	Training Cohort	208815	90.44	1.55	127046	1.23918	0.705155	0	0.119588	7.38557	1.38454	1.2268	0.0391753	1.52268	0.304124	0.134021	0.121649	5.07217	1.84639	0.0793814	0.0309278	8.25052	0.302062	0.00206186	0	0	0.293814	0.585567	0.042268	2.07732	1.18454	0	0.0402062	0.0195876	0	0.0268041	0.98866	1.63093	1.21237	0	16.8629	0.281443	0	4.47423	1.26392	1.30309	1.33814	0
CHB047	DLBCL_GCB	Training Cohort	257684	90.23	1.885	130250	0.989213	0.212513	0	0.137001	7.93959	0	0.734628	0.0927724	9.06688	0.187702	0.173679	0	2.06796	3.49407	0.197411	3.6397	14.219	2.26861	0	0	0	0.450917	1.94283	0.0711974	2.92125	1	0.00323625	0.0496224	0.0636462	0	0.837109	3.80583	0.0819849	0.188781	0	16.4919	2.27832	0	2.22762	1.42179	1.36785	1.03776	0
CHB056	DLBCL_GCB	Training Cohort	238277	90.93	2.48	91985	0.730447	0.180168	0	0.0935754	23.0279	0	1.03212	0.425978	6.31564	0.171788	0.0349162	0	0.0377095	3.86732	2.03073	1.85615	5.31704	3.04609	0	0	0	1.92458	0.537709	0.308659	3.52374	1.16899	0	20.6061	0.574022	0	1.27514	6.28911	0.0460894	3.39665	0	4.56564	21.7919	0	0.0377095	0.670391	0.541899	0.427374	0
CHB059	DLBCL_GCB	Training Cohort	250326	90.61	1.8	133009	3.6229	0.582492	0	0.030303	28.8838	0	3.0202	4.71044	29.5101	0.0488215	0.0639731	0.0016835	0.301347	4.1229	0.681818	0.402357	9.62963	7.0202	0	0	0	0.355219	0.112795	0.0791246	2.38215	1.29461	0	1.01178	0.050505	0	0.648148	4.21886	0.0942761	2.20202	0.0016835	4.35185	3.06566	0	0.444444	0.737374	0.909091	0.703704	0
CHB066	DLBCL_GCB	Training Cohort	171675	90.62	4.015	40987	0.553548	1.1729	0	0.0812903	6.09806	0	1.74065	0	0.969032	0.350968	0.770323	0.00516129	0.0309677	0.860645	0.130323	0.254194	9.49419	1.16774	0	0	0	1.39871	2.26968	0.0735484	14.7135	1.74968	0	1.30581	0.0283871	0	0.232258	1.30194	0.245161	0.163871	0	2.3071	3.62452	0	0.0335484	3.95097	1.04903	1.10968	0
CHB068	DLBCL_GCB	Training Cohort	222676	89.72	3.33	63816	0.329177	0.374065	0	0.084788	34.0873	0	5.96509	0.446384	22.7406	0.0274314	0.286783	0	0.74813	3.78554	0.104738	0.114713	23.1397	6.43392	0	0	0	0.0448878	0.182045	0.00498753	2.77307	0.209476	0.0074813	0.139651	0.0349127	0	0.249377	18.3466	0.695761	1.11222	0	8.98753	17.3491	0	2.02244	5.33416	1.80798	3.53367	0
CHB069	DLBCL_GCB	Training Cohort	204323	91.62	2.29	71948	0.758675	0.566246	0	0.160883	5.78076	0	0.328076	0.0536278	0.910095	0.572555	0.490536	0	0.00157729	2.21609	0.42429	0.577287	8.64353	2.12776	0	0	0	3.33281	3.04574	0.260252	5.92429	2.58991	0	3.55521	0.312303	0	2.09306	0.930599	0.0709779	0.705047	0	5.22082	1.51735	0	0.0141956	2.96688	1.12776	0.555205	0
CHB070	DLBCL_GCB	Training Cohort	199542	90.41	1.39	135432	1.77037	0.240212	0	0.0116402	10.273	0	0.375661	0.0613757	6.86984	0.0867725	0.187302	0	1.49101	1.89735	0.165079	1.84762	15.5672	1.95767	0	0	0	0.222222	0.354497	0.0666667	1.6963	0.756614	0.0010582	1.3545	0.0730159	0	0.126984	1.36296	0.122751	0.483598	0	14.0772	1.29418	0	1.68148	1.07513	0.899471	0.898413	0
CHB075	DLBCL_GCB	Training Cohort	132148	90.31	1.3	95413	0.867284	1.04784	0	0.0555556	11.7546	0	1.28549	1.54321	10.8117	0.0941358	0.524691	0	2.76852	2.52932	0.785494	0.029321	4.33179	1.77315	0	0	0	0.853395	0.265432	0.169753	0.740741	2.32562	0	0.0694444	0.422839	0	0.967593	2.2608	0.617284	0.305556	0	18.4877	0.399691	0	3.24074	2.4213	0.856481	0.419753	0
CHB084	DLBCL_GCB	Training Cohort	188056	90.36	2.56	69235	2.3965	0.504373	0	0.322157	44.0262	0	1.35131	0.074344	10.3644	0.204082	0.263848	0	0.208455	2.44315	0.358601	0.102041	2.99563	3.24344	0.00437318	0	0	0.48688	1	0.126822	6.207	1.63994	0	1.52187	0.107872	0	0.199708	0.53207	0.148688	1.05831	0	6.11516	0.577259	0	0.415452	2.09767	2.56706	0.188047	0
CHB086	DLBCL_GCB	Training Cohort	158208	91.38	4.16	36080	1.1388	0.263407	0	0.156151	17.2461	0	0.0993691	0.011041	0.304416	0.141956	0.758675	0	2.73186	2.05363	0.119874	0	4.21609	9.6735	0	0	0	0.182965	0.714511	0.0315457	3.55994	4.35962	0	1.22397	0.0252366	0	0.0583596	0.744479	0.25552	0.26183	0	8.08833	1.07413	0	5.38013	2.28707	1.80757	0.425867	0
CHB087	DLBCL_GCB	Training Cohort	182930	90.88	1.31	131509	1.77054	0.103522	0	0.0234792	26.1366	0.00213447	0.897545	0.270011	6.67556	0.673426	0.133404	0	0.0469584	2.14408	0.336179	0.00106724	2.9445	1.48346	0	0	0	0.180363	0.527215	0.180363	2.41622	2.57417	0	0.598719	0.0288154	0	0.0170758	0.607257	0.688367	2.12167	0	6.14301	0.21238	0	0.0661686	3.78442	1.98826	0.10032	0
CHB088	DLBCL_GCB	Training Cohort	111759	90.08	8.54	12464	0.505455	1.97818	0	0.0218182	3.86545	0	0.330909	0.221818	1.05091	0.254545	0.363636	0	0.0109091	0.741818	0.0945455	2.08364	5.24364	5.37818	0	0	0	5.01455	5.67636	1.85091	4.41091	0.636364	2.78182	64.7418	1.42909	0	0.981818	0.92	0	1.10545	0	1.29455	46.3309	0	0.04	1.68	1.77091	0.130909	0
CHB110	DLBCL_GCB	Training Cohort	57408	80.14	7.56	7125	0.120253	0.639241	0	1.23418	43.0063	0	0.259494	0.0632911	4.1519	0.101266	0.303797	0	0.120253	2.32278	0.556962	0	6.39241	9.29114	0	0	0	0.177215	0.196203	0.00632911	8.27215	1.68987	0.316456	5.15823	0.202532	0	1.03797	1.46835	0.56962	1.8038	0	3.36709	28.7785	0.0632911	0.107595	4.41772	1.08861	0.360759	0.107595
CHB112	DLBCL_GCB	Training Cohort	167368	91.33	1.93	81449	4.30597	0.753731	0	0.104478	11.5846	0	0.843284	0.0124378	6.05224	0.30597	1.94776	0	1.96766	3.30846	0.201493	0.0124378	5.99254	8.34577	0	0	0	0.639304	0.664179	0.18408	1.47015	0.455224	0.00995025	4.33085	0.129353	0	0.776119	3.94527	0.452736	0.238806	0	15.9627	11.9925	0	3.40796	3.28607	2.06965	0.124378	0
CHB120	DLBCL_GCB	Training Cohort	175611	90.92	1.51	109875	1.14988	1.63636	0	0.0614251	16.5037	0	2.60688	1.66093	39.3759	0.034398	0.437346	0	0.923833	3.89681	0.115479	0.0663391	32.6634	4.27764	0	0	0	0.174447	0.449631	0.0540541	1.85504	1.53563	0	6.76904	0.039312	0	0.201474	3.49631	0.240786	0.314496	0.002457	16.0713	1.02948	0	1.03685	4.11794	1.00246	1.79853	0
CHB122	DLBCL_GCB	Training Cohort	143173	90.45	2.67	50306	0.139683	0.577778	0	0.00952381	25.073	0	16.327	0.174603	30.9778	0.0507937	0.790476	0	0.015873	4.75873	0.31746	4.52698	23.5968	1.88254	0	0	0	0.203175	2.12381	0.0603175	1.08571	0.257143	0	3.94921	0.0507937	0	0.107937	4.90794	0.377778	1.07619	0	44.4127	3.55556	0	0.0380952	9.31429	0.336508	10.9651	0
CHB123	DLBCL_GCB	Training Cohort	174040	90.53	1.43	114901	0.614267	0.350066	0	0.340819	10.2034	0	1.83091	0.150594	13.6856	0.101717	0.147952	0.00264201	0.764861	1.86526	0.755614	0.628798	12.8666	1.62219	0	0	0	0.643329	0.39498	0.208719	1.69749	1.07398	0.00528402	2.12946	0.346103	0	0.50066	3.57199	0.375165	1.58256	0	4.32629	3.37781	0	1.11493	1.24306	0.721268	0.0673712	0
CHB131	DLBCL_GCB	Training Cohort	137952	90.43	3.68	35506	0.80531	0.109735	0	0.139823	14.7434	0.431858	0.644248	0.079646	1.35044	0.238938	0.148673	0	0.293805	0.953982	0.40531	0.152212	3.2354	1.55929	0	0	0.0353982	0.918584	0.658407	0.263717	4.70088	1.51504	0	13.9894	0.253097	0	1.42478	2.15752	0.688496	1.38938	0	3.13805	7.5292	0	0.292035	1.59115	1.27788	0.118584	0
CHB133	DLBCL_GCB	Training Cohort	167665	91.06	1.6	98328	0.765568	0.261294	0	0.192918	11.094	0	1.31746	0.164835	3.56166	0.210012	0.0695971	0	1.10379	0.93895	1.11355	0.418803	2.5873	1.64347	0	0	0	1.4884	0.395604	0.332112	2.35409	1.9304	0.001221	2.92674	0.365079	0	0.737485	1.86447	0.273504	1.60317	0	2.62027	15.9133	0	1.36996	1.11722	0.699634	0.123321	0
CHB143	DLBCL_GCB	Training Cohort	178447	90.67	1.635	103159	0.317901	0.0617284	0	0.00617284	38.1481	0	1.91667	6.59259	59.142	0.0524691	0.611111	0	0.0123457	2.70679	0.175926	0.0925926	20.4259	1.7284	0	0	0	0.16358	0.132716	0.037037	1.18827	0.753086	0	1.20062	0.0401235	0	0.253086	6.67901	0.0617284	0.148148	0	6.79938	26.6049	0	0.0123457	9.21296	1.54012	0.095679	0
CHB146	DLBCL_GCB	Training Cohort	75894	69.8	1.16	61392	0.747191	0.367978	0	0.171348	11.9579	0	1.14045	0.514045	9.05618	0.179775	0.205056	0	0.314607	1.66573	0.682584	0.269663	5.57022	1.00843	0	0	0	0.668539	0.719101	0.13764	2.09831	1.67416	0	8.38202	0.373596	0	0.238764	1.01405	0.907303	1	0.0449438	7.47753	5.63202	0	0.359551	1.89045	0.491573	0.261236	0
CHB152	DLBCL_GCB	Training Cohort	117714	90.44	4.73	23850	1.29275	3.74783	0	0.0956522	5.34203	0	0.350725	0.0057971	5.4029	0.272464	0.171014	0	0.817391	0.84058	0.211594	1.16232	7.46377	1.73913	0	0	0	2.91594	2.31014	0.237681	4.9913	1.97391	0	25.4957	0.243478	0	0.510145	0.765217	0.243478	1.63478	0	2.95652	9.12464	0	0.336232	1.43478	1.76812	0.197101	0
CHB155	DLBCL_GCB	Training Cohort	82050	88.62	5.21	14988	0.381526	0.144578	0	0	8.85944	0	1.99598	0.0401606	3.58233	0.172691	0.429719	0	0.991968	0.413655	0.120482	0.204819	1.95181	2.21285	0	0	0	0.582329	0.903614	0	3.71486	0.373494	0	76.1526	0.104418	0	0.184739	1.19277	2.26104	0.321285	0	1.48594	1.23293	0	0.899598	1.21687	1	0.289157	0
CHB158	DLBCL_GCB	Training Cohort	201384	90.77	2.8	68364	0.312953	0.405181	0	0.449741	9.04974	0	0.894301	0.34715	3.15959	0.0518135	0.143005	0	0.188601	3.09119	0.46943	4.31606	7.61554	2.4829	0	0	0	1.12642	0.357513	0.120207	3.44767	1.07668	0	4.60207	0.888083	0	1.0487	1.91503	0.0818653	1.39482	0.0352332	3.01554	3.10466	0	0.385492	3.15544	0.473575	1.83212	0.00103627
CHB163	DLBCL_GCB	Training Cohort	240895	91.39	1.46	155395	0.104911	0.078125	0	0.046875	17.4286	0	8.43527	0.0959821	51.0469	0.122768	0.383929	0	2.97991	4.12054	0.158482	0.973214	22.4933	4.32589	0	0	0	0.390625	0.238839	0.0446429	1.12054	0.34375	0	29.9978	0.0401786	0	0.203125	11.5938	0.243304	1.61384	0	25.25	0.705357	0	3.0692	2.72321	1.12054	0.0513393	0
CHB175	DLBCL_GCB	Training Cohort	179104	91.06	1.53	110630	0.445765	0.15899	0	1.0208	17.2452	0	1.16196	0.141159	17.6449	0.0534918	0.167905	0.00148588	1.57504	3.08767	1.07281	0.543834	12.4354	3.23774	0	0	0	0.656761	0.301634	0.0757801	1.64933	1.7162	0.00297177	1.84695	0.254086	0	0.420505	4.25111	0.245171	1.55126	0	4.66419	8.69242	0	1.5364	2.32095	0.494799	0.089153	0
CHB180	DLBCL_GCB	Training Cohort	297603	90.79	2.13	132101	0.299893	1.53255	0	0.0234792	5.14194	0	1.09498	0.0160085	8.66275	0.0917823	0.580576	0	3.15048	2.46531	0.0501601	0.0597652	11.4098	2.95624	0	0	0	0.154749	0.258271	0.0256137	1.03415	0.353255	0.00747065	6.57737	0.0202775	0	0.0821772	6.00427	2.8666	0.170758	0	14.6564	4.0683	0	3.80149	2.68943	1.07471	1.02988	0
CHB187	DLBCL_GCB	Training Cohort	201106	90.74	1.51	125896	9.39552	4.45149	0	0.0335821	12.9291	0	3.9291	0.813433	11.2388	0.0820896	0.884328	0	10.847	13.3284	0.130597	0.0335821	17.0112	4.39179	0	0	0	0.276119	1.00746	0.0223881	1.57463	1.21269	0	0.701493	0.0447761	0	0.145522	6.88806	1.36567	0.156716	0	70.0224	40.3619	0	8.62687	3.60075	1.16045	0.455224	0
CHB191	DLBCL_GCB	Training Cohort	17065	88.64	2.22	7237	1.08696	1	0	0.0652174	26.1522	0	1.52174	0.0217391	9.93478	0	0.456522	0	0.0434783	2.65217	0.26087	0.0869565	22.1739	1.45652	0	0	0	0.847826	0.413043	0.0434783	1.56522	3.08696	0	7.6087	0.0434783	0	0.0652174	4.21739	0.478261	0	0	17.2174	2.65217	0	0.0869565	2.28261	1.43478	1.21739	0
CHB192	DLBCL_GCB	Training Cohort	138702	90.36	1.45	89851	2.29353	0.207194	0	0.0273381	17.5813	0	0.831655	0.0633093	7.33237	0.581295	0.0359712	0	0.515108	1.38273	1	0.264748	1.56115	1.4777	0	0	0	0.92518	0.244604	0.122302	3.47338	3.0964	0	0.738129	0.307914	0	0.641727	1.03165	0.156835	1.22302	0.00143885	2.29209	2.97698	0	0.546763	0.735252	0.815827	0.45036	0.00143885
CHB266	DLBCL_GCB	Training Cohort	143965	91.27	1.25	109434	1.67504	1.53061	0	0.0172684	9.94506	0	1.32182	3.16327	10.5039	0.345369	0.153846	0.010989	0.00941915	1.34537	0.353218	0.403454	9.48038	1.99215	0	0	0	0.654631	0.791209	0.100471	2.30455	1.75667	0.00156986	1.89796	0.22763	0	0.273155	0.894819	0.10989	0.620094	0.00156986	8.27944	12.741	0	0.0282575	5.31868	0.485086	1.24019	0
CHB278	DLBCL_GCB	Training Cohort	101098	91.78	1.41	68039	2.28529	0.202941	0	0.0264706	12.1147	0	5.06176	0.373529	10.0206	0.120588	3.46176	0	0.45	0.755882	0.144118	0.0588235	4.78529	2.44706	0	0	0	0.158824	0.685294	0.0117647	1.28824	1.38235	0	45.4912	0.1	0	0.511765	2.93529	0.3	0.0970588	0	7.58824	0.538235	0	0.382353	3.30882	1.18529	3.39118	0
CHB280	DLBCL_GCB	Training Cohort	68286	91.01	1.25	51592	1.58621	0.256705	0	0.0727969	13.9157	0	4.79694	7.27203	8.55556	0.045977	0.643678	0	3.28736	0.528736	0.302682	1.63602	11.3525	1.76245	0.00383142	0	0	0.275862	6.10728	0.045977	1.96169	1.71648	0.272031	0.390805	0.302682	0	0.992337	3.78927	4.78927	1.09962	0	10.4789	10.3333	0	4.08046	5.94636	0.279693	0.295019	0
CHB281	DLBCL_GCB	Training Cohort	52042	90.42	1.18	41595	0.41784	1.01878	0	0.126761	17.2019	0.00469484	2.66197	0.286385	6.58216	0.211268	1.42723	0	0.446009	0.957747	0.258216	0.0469484	4.39437	2.81221	0	0	0	0.267606	0.915493	0.00469484	3.07042	3.07512	0	0.103286	0.0610329	0	0.107981	3.3662	0.431925	1.01878	0	7.53521	7.55399	0	0.769953	1.97183	0.934272	0.666667	0
CHB283	DLBCL_GCB	Training Cohort	82877	91.17	1.2	65170	2.21429	1.64662	0	0.0300752	30.9286	0	1.2594	0.484962	0.0413534	0.278196	0.0451128	0	0.116541	4.65038	0.947368	0.0075188	1.43233	2.04135	0	0	0	1.2594	1.59023	0.221805	6.04135	2.83835	0.0037594	2.47368	0.454887	0	0.281955	3.28571	0.180451	2.12782	0	8.99248	16.9812	0	0.142857	0.804511	0.947368	0.428571	0
CHB287	DLBCL_GCB	Training Cohort	151134	90.29	1.34	106668	8.36262	2.43178	0	0.0523364	22.3439	0	1.01682	0.0485981	22.8393	0.147664	0.538318	0	3.1028	3.98131	0.278505	0.439252	23.7383	2.40748	0	0	0	0.239252	0.562617	0.0542056	0.824299	2.65047	0	4.31589	0.0392523	0	0.168224	1.11776	0.940187	0.121495	0	22.4579	0.00934579	0	2.73084	5.50467	0.68972	0.228037	0
CHB295	DLBCL_GCB	Training Cohort	160925	91.83	2.5	60474	0.868132	0.619048	0	0.021978	14.5842	0	2.2033	0.272894	3.18864	0.232601	0.749084	0	0.232601	1.00549	0.278388	0.032967	8.88645	0.979853	0	0	0	0.509158	2.63736	0.0421245	11.4432	2.04212	0.0018315	1.12637	0.340659	0	0.70696	1.98352	0.186813	0.320513	0	7.73626	2.91392	0	0.309524	2.49634	0.326007	1.16117	0
CHB296	DLBCL_GCB	Training Cohort	144558	91.28	3.355	40659	1.60695	0.826203	0	0.0427807	20.0936	0	0.917112	1.46257	8.04813	0.446524	2.76203	0	0.0213904	1.0508	0.802139	0.179144	19.4599	1.86631	0	0	0	0.697861	2.2139	0.0614973	2.5	8.48128	0	45.2166	0.187166	0	0.203209	1.79144	0.040107	0.850267	0.0187166	8.10428	8.97059	0	0	3.82086	0.550802	1.61765	0
CHB311	DLBCL_GCB	Training Cohort	209134	86.17	2.16	91204	0.594423	0.275032	0	0.466413	21.6857	0	0.690748	0.198986	21.3422	0.333333	0.324461	0	0.106464	1.15589	0.569075	0.332066	11.1952	2.16603	0	0	0	0.475285	1.10139	0.035488	3.09632	2.89607	0	2.45247	0.26616	0	0.91635	0.669201	0.277567	0.259823	0	6.72117	1.68188	0	0.191381	4.22687	0.493029	0.248416	0
CHB312	DLBCL_GCB	Training Cohort	164645	84.15	3	51793	1.51857	0.235213	0	0.0110041	25.077	0	2.17882	1.24072	4.04127	0.90784	0.331499	0	1.61898	0.950481	1.1912	0.0563961	5.15406	1.16506	0	0	0	0.819807	0.993122	0.0784044	4.02201	4.85144	0	6.24347	0.370014	0	1.06465	1.26685	0.213205	2.00275	0	3.93948	3.40027	0	1.48005	0.954608	0.552957	0.752407	0
CHB313	DLBCL_GCB	Training Cohort	207363	89.89	2.525	77250	4.86569	1.08759	0	0.0277372	3.94161	0	5.17518	2.16496	16.7095	0.0160584	0.424818	0.00729927	0.506569	1.14599	0.0291971	0.0394161	7.7854	1.88175	0	0	0	0.256934	0.508029	0.0160584	4.9562	7.71825	0.00145985	0.0686131	0.348905	0	0.160584	7.23358	3.35328	0.290511	0	8.08175	1.08759	0	0.640876	0.992701	0.607299	3.28175	0
CHB316	DLBCL_GCB	Training Cohort	73499	90.39	1.56	44788	4.00402	0.7751	0	0.0883534	14.4859	0	4.79518	0.586345	4.51807	0.26506	1.26104	0	17.1084	1.96386	0.261044	0.120482	10.6185	1.2249	0	0	0	0.473896	1.25301	0.0481928	4.02008	1.39357	0	1.32129	0.0562249	0	0.164659	6.87149	0.550201	1.16867	0	11.6707	3.14458	0	14.4217	2.3494	0.678715	1.4498	0
CHB317	DLBCL_GCB	Training Cohort	141806	90.91	1.345	99605	4.35189	1.45328	0	0.0576541	16.5726	0	0.616302	0.145129	8.87873	0.292247	1.57455	0.00198807	1.79324	1.29225	0.292247	0.2167	15.4115	1.97614	0	0	0	0.526839	0.988072	0.0596421	2.4831	5.08748	0	0.280318	0.0735587	0	0.0815109	2.64414	0.797217	0.262425	0	11.0179	2.74751	0	2.35586	2.55268	0.904573	1.22068	0
CHB318	DLBCL_GCB	Training Cohort	163645	89.96	3.51	43806	1.28049	1.09451	0	0.202744	24.2409	0	1.66921	1.27591	3.8247	0.513719	0.984756	0	0.00762195	1.2561	1.16768	0.0609756	9.96494	1.90396	0	0	0	1.03659	1.37348	0.193598	3.5686	6.39024	0.0198171	0.471037	0.123476	0	0.701219	1.42378	0.146341	0.679878	0	6.40854	1.61585	0	0	3.37652	0.376524	0.530488	0
CHB322	DLBCL_GCB	Training Cohort	116705	89.86	2.95	37204	0.633252	1.65037	0	0.188264	19.5257	0	5.55746	0.0782396	4.2445	0.481663	2.89242	0	0.183374	1.08802	0.0342298	0.0195599	12.0733	0.454768	0	0	0	0.207824	2.40098	0.0220049	5.27384	3.10024	0	0.0635697	0.0171149	0	0.156479	1.63081	0.180929	0.156479	0	15.2738	0.200489	0	0.107579	5.44499	0.488998	4.36186	0
CHB323	DLBCL_GCB	Training Cohort	132469	90.53	3.755	33456	0.841808	0.519774	0	0.0225989	48.1073	0	4.19209	0.502825	1	0.282486	7.52542	0.0169492	0.355932	0.576271	0.158192	0	21.4576	1.79096	0	0	0	0.310734	4.50847	0.0451977	11.2203	7.29944	0	133.876	0.0338983	0	0.276836	3.76836	1.0339	0.774011	0	6.51412	40.5593	0	0.491525	1.86441	0.367232	3.42373	0
CHB326	DLBCL_GCB	Training Cohort	162718	90.6	1.56	98190	0.521463	0.337043	0	0.0333863	15.4499	0	1.24165	0.133545	4.17806	0.462639	0.705882	0.00317965	1.54372	1.49126	0.197138	0.3593	10.38	2.07631	0	0	0	0.216216	1	0.0286169	5.98728	1.72814	0.00317965	1.22576	0.240064	0	0.316375	3.04769	0.147854	0.489666	0	7.45469	0.971383	0	1.82194	1.86963	0.655008	1.98728	0
CHB328	DLBCL_GCB	Training Cohort	216177	90.95	1.89	108281	1.59929	0.143876	0	0.078478	13.8359	0	1.79786	1.75862	9.42331	0.298454	0.0844233	0.00356718	3.83829	1.59453	0.985731	0.0951248	11.7039	2.06778	0	0	0	0.808561	0.374554	0.098692	1.54102	2.51962	0.118906	11.7372	0.423306	0	1.76813	4.15933	0.485137	1.45779	0.00118906	5.86564	2.73246	0	3.79905	0.394768	0.682521	0.189061	0
CHB349	DLBCL_GCB	Training Cohort	37020	89.52	5	7044	2.4386	1.35088	0	0.263158	10.4912	0	2.54386	0.263158	12.1228	0.140351	3.2807	0.0701754	0.263158	0.912281	0.789474	0.508772	36.7018	3.38596	0	0	0	0.596491	1.52632	0.122807	1.54386	1.26316	0	73.9825	0.298246	0	4.03509	2.47368	0.0701754	1.17544	0	7.36842	0.385965	0	0.368421	2.59649	0.315789	5.07018	0
CHB350	DLBCL_GCB	Training Cohort	25210	89.62	2.25	10708	0.323077	0.169231	0	0	17.0462	0	1.21538	0.292308	3.63077	0.307692	0.123077	0.0461538	0.0307692	0.476923	0.384615	1.24615	3.29231	1.96923	0	0	0	0.415385	1.12308	0.215385	2.23077	2.04615	0	4.46154	1.03077	0	1.4	1.4	0.215385	1.64615	0	3.98462	2.13846	0	0.0153846	2.24615	0.569231	4.27692	0
CHB351	DLBCL_GCB	Training Cohort	165042	90.6	10.305	15281	0.301471	0.444853	0	0.198529	8.86213	0	3.22426	0.222426	8.93382	0.248162	1.81434	0	0.935662	0.444853	0.0919118	0.272059	19.443	0.612132	0	0	0	0.09375	2.05699	0.0477941	4.27206	1.09743	0	0.220588	0.0441176	0	0.441176	3.70037	2.86397	0.0919118	0	5.59191	0.0661765	0	1.50735	2.98897	0.797794	2.80882	0
CHB354	DLBCL_GCB	Training Cohort	42122	90.49	4.5	8922	0.216495	0.309278	0	0.206186	15.3093	0	3.03093	1.23711	4.43299	0.474227	0.484536	0	1.14433	0.278351	0.0309278	0	4.34021	0.824742	0	0	0	0.237113	3.35052	0.0103093	3.49485	2.12371	0	128.258	0.0927835	0	0.175258	1.56701	0.298969	0	0	5.51546	0.14433	0	2.20619	1.1134	0.649485	1.51546	0
CHB355	DLBCL_GCB	Training Cohort	52122	88.99	4.38	11336	0.522222	1.40556	0	0.555556	6.7	0	1.81667	0.344444	11.6	0.155556	2.11111	0	1	0.8	0.4	0.177778	38.5278	2.53333	0	0	0	0.494444	0.638889	0.0722222	2.7	1.25556	0	0.672222	0.266667	0	0.722222	1.82778	0.0388889	0.472222	0	7.20556	2.35556	0	1.10556	4.05556	0.816667	4.55556	0
CHB356	DLBCL_GCB	Training Cohort	45953	88.61	5.41	8077	0.804734	0.153846	0	0.254438	19.2899	0	1.40237	1	7.3787	0.668639	0.692308	0	2.20118	0.426035	0.745562	2.27219	29.3432	2.97041	0	0	0	0.331361	1.59763	0.230769	2.79882	1.53846	0	0.153846	0.147929	0	1.97041	4.02959	0.00591716	0.147929	0	6.39053	3.45562	0	1.89349	1.04734	0.627219	2.30178	0
CHB359	DLBCL_GCB	Training Cohort	65072	91.15	3.9	15927	0.702128	0.408511	0	0.0382979	19.5404	0	1.5234	2.56596	3.25957	0.638298	0.561702	0.0255319	0.285106	0.774468	1.89787	0.378723	16.1277	1.38298	0	0	0	0.761702	0.974468	0.391489	2.71915	5.98723	0	9.49787	0.791489	0	0.468085	3.30213	0.0851064	1.97447	0	3.42553	15.2979	0	0.370213	1.47234	0.459574	0.544681	0
CHB360	DLBCL_GCB	Training Cohort	54654	88.51	9.92	5209	1	0.639594	0	0.101523	19.5076	0	1.73604	0.284264	7.56853	0.274112	0.77665	0.0609137	0.274112	0.822335	1.30457	1.41117	21.5685	2.04061	0	0	0	0.568528	1.67005	0.390863	1.31472	2.36548	0	0.705584	0.736041	0	1.87817	2.59898	0.137056	4.43655	0	12.1371	0.680203	0	0.451777	0.903553	0.598985	4.9797	0
CHB361	DLBCL_GCB	Training Cohort	70678	90.32	11.16	6080	1.16901	0.056338	0	0	11.4225	0	1.65493	0.323944	1.6831	1.11268	0.394366	0	3.3169	0.676056	0.28169	0.0422535	7.69014	1.77465	0	0	0	0.514085	1.11268	0.176056	6.9507	1.85211	0.0352113	33.3662	1.6338	0	0.316901	2.07042	0.169014	1.39437	0	1.90845	128.683	0	4.93662	0.528169	0.549296	1.66197	0
RT3#02	DLBCL_GCB	Training Cohort	54692	90.74	3.42	15227	1.58776	0.689796	0	0.0734694	19.9265	0	1.1102	0.22449	2.8	1	1	0	2.6	0.62449	0.506122	0.00816326	5.19184	2.61633	0	0	0	0.542857	1.31429	0.0857143	2.03265	2.8	0	0.118367	0.106122	0	0.122449	1.69796	0.216327	0.367347	0	7.37143	0.583673	0	2.22041	1.34286	0.395918	0.783673	0
RT3#05	DLBCL_GCB	Training Cohort	22101	90.49	1.28	16318	1.05155	0.835052	0	0.216495	16.4845	0	3.38144	0.391753	2.89691	0.206186	0.340206	0	0.185567	0.804124	0.958763	0.237113	2.08247	0.835052	0	0	0	0.628866	0.412371	0.257732	2.27835	2.54639	0.0309278	1.85567	0.247423	0	0.43299	1.08247	0.402062	1.52577	0	4.90722	12.701	0	0.216495	1.89691	0.896907	0.824742	0
RT3#07	DLBCL_GCB	Training Cohort	93647	90.59	2.63	33694	1.78929	1.37857	0	0	16.9357	0	4.51071	4.06071	11.475	0.360714	0.653571	0	0.0178571	1	0.0392857	0.0428571	9.85357	0.714286	0.00714286	0	0	0.0857143	1.16429	0.0214286	3.70714	0.646429	0	0.0607143	1.15	0	0.121429	3.40357	1.48214	1.24643	0	11.7893	5.25357	0	0.117857	2.18214	0.732143	2.45357	0
RT3#08	DLBCL_GCB	Training Cohort	52699	90.44	1.875	26514	1.005	0.56	0	0.085	16.44	0.36	8.97	0.78	8.52	0.67	1.605	0.005	0.36	0.585	0.405	0.05	11.22	1.185	0	0	0	0.275	0.225	0.08	1.805	1.815	0.005	0.555	0.07	0	0.315	1.645	1.07	2.14	0	15.845	1.16	0	0.605	2.97	1.055	0.315	0
RT3#09	DLBCL_GCB	Training Cohort	115066	91.54	2.335	46932	1.121	0.145907	0	0	10.1068	0	6.82918	8.0605	21.4804	0.0925267	1.1032	0	0.0106762	1.37011	0.220641	0.245552	29.6904	1.52313	0	0	0	0.359431	0.270463	0.0604982	0.814947	1.15302	0	58.5267	0.113879	0	0.227758	7.59075	0.943061	3.07117	0	8.83986	0.153025	0	0	2.94662	0.829181	0.106762	0
RT3#12	DLBCL_GCB	Training Cohort	7736	89.88	1.25	5868	0.807692	1	0	0	20.8462	0	6.61538	0.230769	5.57692	0.269231	2.80769	0	0	1.15385	0.153846	0.153846	20	3.92308	0	0	0	0.307692	0.923077	0	2.07692	12.0385	0	0.961538	0.153846	0	0.576923	3.46154	0.230769	1.30769	0	8.76923	8.34615	0	0	3.96154	0.5	4.69231	0
RT3#16	DLBCL_GCB	Training Cohort	40432	90.23	2.03	18712	0.553672	0.40678	0	0.0564972	18.887	0	3.20904	0.38983	2.67797	0.163842	0.220339	0	0.0338983	0.79096	1.01695	0.282486	10.339	0.638418	0	0	0	0.553672	0.689266	0.259887	2.76271	4.99435	0	2.59322	0.508475	0	0.887006	1.55367	0.175141	1.57062	0	6.23164	1.9661	0	0.0282486	2.14689	0.553672	2.89831	0
RT3#17	DLBCL_GCB	Training Cohort	34691	91.01	1.51	21769	0.694118	0.329412	0	0.117647	16.5	0	2.33529	0.911765	4.62941	0.388235	0.417647	0	0.0470588	0.782353	1.86471	1.01176	4.28235	1.96471	0	0	0	1.48824	0.588235	0.276471	1.05882	3.54706	0	2.98824	1.44118	0	1.98824	1.97059	0	3.96471	0	3.92353	1.87647	0	0.0705882	0.976471	0.188235	1.35294	0
RT3#18	DLBCL_GCB	Training Cohort	43720	90.34	2.805	14798	3.792	2.728	0	0.024	14.968	0	2.488	0.328	21.648	0.208	2.576	0.024	3.792	0.968	0.272	0.096	60.664	2.92	0	0	0	0.088	0.992	0.128	1.08	1.368	0	8.496	0.016	0	0.384	1.32	1.072	0.384	0	12.624	0	0	3.44	7.92	0.432	0.792	0
RT3#24	DLBCL_GCB	Training Cohort	124964	90.93	3.43	34613	1.77283	2.12881	0	0.0491803	11.2272	0	1.62998	0.161592	2.66042	0.206089	2.03044	0	3.56206	0.580796	0.206089	0.0234192	5.46136	2.91335	0	0	0	0.203747	0.557377	0.0679157	1.33958	5.274	0	3.18033	0.0913349	0	0.192037	1.88759	0.421546	0.466042	0	9.91569	2.23185	0	5.05621	1.22014	0.611241	0.744731	0
RT3#26	DLBCL_GCB	Training Cohort	212732	90.3	2.275	88237	0.833527	0.655413	0	0.0128056	17.6217	0	1.7404	0.17695	2.06868	0.137369	1	0.00465658	1.15483	0.905704	0.522701	0.0512224	5.11292	2.15134	0.00116414	0	0	0.378347	0.50291	0.138533	1.36554	7.12107	0	0.840512	0.155995	0	0.305006	2.55995	0.607683	0.767171	0	8.52386	14.4016	0	2.15483	1.23399	0.640279	0.734575	0
RT3#31	DLBCL_GCB	Training Cohort	13135	36.9	1.33	9313	1.93478	0.217391	0	0.0217391	43.5217	0.0869565	1.45652	0.673913	0.347826	0.630435	0.478261	0	0.0869565	1.23913	1.06522	0.0869565	2.52174	2.52174	0	0	0	1.21739	0.369565	0.130435	4.82609	6.21739	0	0.630435	0.173913	0	0.869565	1.21739	0.152174	1	0	3.47826	1.6087	0	0.0217391	1.28261	0.782609	1.1087	0
RT3#38	DLBCL_GCB	Training Cohort	384451	91.45	3.26	111687	2.26465	0.114367	0	0.219282	10.3497	0	1.25236	4.23346	9.0586	0.0973535	1.069	0	0.806238	1.22212	0.138941	0.191871	11.2543	6.4518	0	0	0	0.218336	0.879962	0.010397	1.29112	8.28733	0	38.1342	0.0349716	0	0.0094518	5.78261	0.218336	0.0482042	0	9.74386	0.0283554	0	1.49055	3.23913	0.433837	2.21361	0
RT3#40	DLBCL_GCB	Training Cohort	200962	91.32	4.92	38826	0.411899	0.881007	0	0.0663616	6.62929	0	1.41076	0.0892448	5.86728	0.557208	0.755149	0	1.38673	0.430206	0.194508	0.154462	17.8444	3.45881	0	0	0	0.278032	0.667048	0.0789474	1.81121	0.915332	0.00114416	0.169336	0.139588	0	0.218535	4.09039	0.102975	0.30206	0	5.28604	0.290618	0	2.37185	1	0.860412	4.59268	0
RT3#41	DLBCL_GCB	Training Cohort	86584	91.59	1.66	49373	3.14938	0.639004	0	0.0165975	21.0415	0	2.04979	5.85477	15.5768	0.236515	0.941909	0	4.55602	1.44398	0.46888	0.0414938	7.56846	4.14523	0	0	0	0.244813	0.228216	0.0912863	1.01245	1.6971	0	1.58921	0.06639	0	0.170124	1.39004	0.294606	0.311203	0	8.6805	0.576764	0	4.76349	1.25311	0.86722	0.311203	0
RT3#43	DLBCL_GCB	Training Cohort	230892	91.1	2.21	99411	1.31806	0.308625	0	0.0269542	11.1779	0	0.797844	0.239892	27.4367	0.128032	1.35445	0.00404313	0.446092	0.96496	0.609164	0.784367	26.6941	1.84906	0	0	0	0.416442	2.36253	0.161725	2.01482	5.61995	0	2.41509	0.292453	0	0.579515	1.46361	0.210243	1.4407	0	6.73854	9.38814	0	1.09299	2.96092	0.626685	3.54987	0
RT3#48	DLBCL_GCB	Training Cohort	41826	90.77	1.37	28762	3.34899	3.08054	0	0.268456	11.3624	0	4.7047	2.00671	22.0403	0.0939597	2.48993	0	0.624161	0.973154	0.201342	0.0402685	9.91946	7.22819	0	0	0	0.114094	2.28188	0	1.79866	0.402685	0	0.00671141	0.0268456	0	0.0805369	1.50336	2.56376	0.0872483	0	13.0067	2.15436	0	0.744966	3.10067	1.02685	0.281879	0
SENIOR001	DLBCL_GCB	Validation Cohort	7787	85.47	1.18	6297	1.28947	0.0789474	0	0.0789474	15.0526	0	1.63158	0.605263	1	0.789474	0.184211	0.736842	2.18421	0.578947	1.02632	0.0526316	1.18421	0.789474	0	0	0	1.57895	0.184211	0.947368	2.65789	3.5	0	0.789474	0	0	0.0789474	4.02632	1.36842	1.28947	0	2.15789	3.81579	0	3.18421	0.289474	0.368421	0.473684	0
SENIOR048	DLBCL_GCB	Validation Cohort	79395	89.69	6.29	12115	0.713235	0.205882	0	0.0698529	46.4375	0	4.10294	0.863971	8.80147	0.463235	0.272059	0	0.0367647	0.779412	0.816176	0.113971	2.76838	1.65074	0	0	0	0.485294	1.20588	0.220588	4.53309	4.49265	0	3.0625	0.4375	0	0.426471	1.98529	0.194853	0.727941	0	5.98897	1.17279	0	0.0698529	2.13235	0.492647	0.5	0
SENIOR064	DLBCL_GCB	Validation Cohort	105516	90.73	2	38472	0.51073	0.193133	0	0.0429185	20.1545	0	4.45064	2.59657	8.3133	0.416309	1.17597	0	0.0214592	0.866953	0.175966	0.0128755	9.17167	1.80258	0	0	0	0.313305	1.85408	0.214592	1.72532	0.858369	0	54.8841	0.107296	0	0.0257511	5.12017	1.72103	0.313305	0	7.01288	0.133047	0	0.00429185	1.60944	0.987124	0.218884	0
SENIOR004	DLBCL_GCB	Validation Cohort	82375	89.27	7.94	8259	0.831683	0.292079	0	0.712871	39.7871	0	2.21782	0.465347	6.33663	0.420792	0.519802	0.0247525	0.440594	1.46535	1.30198	0.188119	16.2277	0.910891	0	0	0	0.470297	1.17822	0.163366	6.92079	3.34653	0.0544554	10.8069	0.0693069	0	0.138614	1.61881	0.212871	1.13366	0	5.94059	17.8069	0	0.559406	1.79208	0.579208	0.554455	0
SENIOR009	DLBCL_GCB	Validation Cohort	52940	90.42	4.88	10323	2.50993	2.68212	0	0.0794702	16.9934	0	1.18543	0.258278	23.6556	0.119205	0.933775	0	2.69536	0.94702	0.218543	2.39735	25.9139	0.986755	0	0	0	0.470199	0.629139	0.0463576	1.46358	1.15232	0	23.9868	0.821192	0	0.0728477	0.582781	0.688742	0.139073	0	9.33775	0.0860927	0.18543	1.7947	2.59603	0.81457	0.741722	0
SENIOR011	DLBCL_GCB	Validation Cohort	226170	90.12	5.875	35319	1.22727	1.59684	0	0.0533597	17.9407	0	1.85178	0.227273	2.59091	0.697628	4.09091	0	1.8834	0.349802	0.231225	0	8.53755	1.80237	0	0	0	0.420949	0.745059	0.116601	1.9585	1.62055	0	114.15	0.112648	0	0.132411	1.63834	1.00593	0.274704	0	7.4249	0	0	1.42292	0.72332	0.498024	1.1917	0
SENIOR014	DLBCL_GCB	Validation Cohort	39811	30.97	2.89	13169	0.806818	0.170455	0	0	38.6818	0	3.98864	0.340909	8.13636	0.477273	1.29545	0	0.318182	0.693182	0.306818	0.0113636	32.5114	9.81818	0	0	0	0.147727	2.60227	0.159091	2.32955	1.55682	0	0.488636	0.0909091	0	0.545455	4.23864	0.0454545	0.329545	0	14.6364	0	0	0.375	1.13636	1.01136	0.125	0
SENIOR015	DLBCL_GCB	Validation Cohort	76359	90.91	3.425	21218	0.387363	0.269231	0	1.16484	11.9066	0	2.32967	0.502747	4.57692	0.335165	0.791209	0	0.763736	0.604396	0.623626	2.16484	17.2363	1.42857	0	0	0	0.596154	0.527473	0.247253	2.99725	1.59066	0	0.848901	0.392857	0	1.45879	3.32692	0.0851648	0.93956	0.0137363	4.57692	1.61264	0	0.791209	2.11264	0.901099	6.6511	0
SENIOR016	DLBCL_GCB	Validation Cohort	113131	87.83	3.955	27497	1.78608	0.768041	0	0.0386598	11.6933	0	3.37113	0.943299	3.91495	0.126289	1.20361	0	0.188144	0.780928	0.0309278	0.0335052	12.067	2.79639	0	0	0	0.100515	1.90979	0.0231959	5.54381	1.95361	0	47.9588	0.0103093	0	0.0412371	3.62371	1.26804	0.108247	0	6.5	0.659794	0	0.286082	0.896907	0.865979	0.82732	0
SENIOR017	DLBCL_GCB	Validation Cohort	253646	88.42	6.39	37599	0.348354	0.501733	0	0.0745234	14.4454	0	1.24177	0.180243	1.91594	0.347487	1.56153	0	2.19844	0.401213	0.290295	0.0615251	6.78596	1.02946	0	0	0	0.325823	0.877816	0.113518	3.23917	1.32669	0.00866551	3.88302	0.112652	0	0.0788562	1.25997	0.240901	0.32409	0	4.60399	1.91681	0	2.35529	1.57886	0.675043	0.932409	0
SENIOR020	DLBCL_GCB	Validation Cohort	177925	84.49	14.2	11788	0.937956	1.28832	0	0.410584	13.0365	0	1.59489	0.722628	5.93066	0.0419708	1.88504	0	0.00182482	0.613139	0.512774	0.164234	24.7719	2.10401	0	0	0	0.164234	1.54562	0.0711679	4.97445	1.34672	0	1.43978	0.195255	0	0.0967153	2.75912	0.080292	1.2427	0	6.7573	43.9325	0	0.0291971	1.55839	0.689781	6.83029	0
SENIOR021	DLBCL_GCB	Validation Cohort	36452	86.42	1.79	18246	0.574194	0.212903	0	0.354839	18.4516	0	2.07097	0.593548	8.08387	0.2	0.987097	0	0.606452	0.774194	0.929032	1.82581	18.9484	0.993548	0	0	0	0.645161	1.88387	0.2	3.02581	2.3871	0	2.06452	0.251613	0	1.97419	1.38065	0.0903226	1.20645	0	3.85806	2.70968	0	0.748387	1.89032	0.374194	0.529032	0
SENIOR022	DLBCL_GCB	Validation Cohort	55052	82.7	2.345	22422	0.642105	0.610526	0	0.636842	38.1158	0	8.81579	0.315789	5.28947	1	1.04211	0	3.81579	0.752632	0.331579	0.0894737	8.72105	0.394737	0.00526316	0	0	0.189474	1.03684	0.1	3.33684	2.62105	0	1.3	1.93158	0	0.0421053	0.357895	0.915789	1.13684	0	6.95263	3.57368	0	2.95263	3	0.668421	4.94737	0
SENIOR031	DLBCL_GCB	Validation Cohort	27362	86.51	1.675	15526	1.54545	2.42857	0	0.623377	14.4935	0	17.1558	0.454545	17.0779	0.0909091	2.72727	0	0.038961	0.857143	0.142857	5.58442	36.7922	5.62338	0	0	0	0.376623	1.38961	0.168831	4.14286	0.935065	0	0.441558	0.285714	0	1	0.597403	0.38961	0.415584	0	14.3377	1.61039	0	0.0649351	8.79221	0.675325	6.68831	0
SENIOR032	DLBCL_GCB	Validation Cohort	30132	89.79	1.81	16023	1.61728	2.59259	0	0.123457	13.6173	0	6.2963	0.0864198	9	0.037037	3.61728	0.0246914	5.72839	0.82716	0.0740741	0.037037	19.037	4.93827	0	0	0	0.0493827	0.530864	0.037037	1.44444	0.703704	0	0.0617284	0.0493827	0	0.296296	2.23457	0.358025	1.37037	0	10.7778	0.555556	0	8.44444	5	0.790123	0.37037	0
SENIOR037	DLBCL_GCB	Validation Cohort	179891	91.47	12.06	14431	1.07223	0.704289	0	0.0180587	19.219	0	3.28668	0.72009	6.39955	0.128668	2.37472	0	0.0948081	1.09932	0.361174	0	5.52822	1.61174	0	0	0	0.365688	0.376975	0	5.26862	1.51693	0.00225734	70.5372	0.0857788	0	0.282167	2.28668	1.56208	0.433409	0	25.2144	1.93454	0	0.0383747	2.1693	0.828442	1.30023	0
SENIOR040	DLBCL_GCB	Validation Cohort	6066	89.71	1.155	5042	1.58333	0.708333	0	0.125	12.5	0	2.16667	0.333333	5.41667	0.25	0.583333	0	2.70833	1	1.08333	0.291667	27.8333	2.125	0	0	0	0.625	0.375	0.25	2.125	2.66667	0	0.166667	0.291667	0	4.125	2.125	0.208333	1.08333	0.0416667	5.95833	1.41667	0	2.08333	1.66667	0.458333	2.33333	0
SENIOR044	DLBCL_GCB	Validation Cohort	25806	89.41	3.23	7614	4.2931	1.41379	0	0	19.3448	0	2.10345	5.60345	20.7414	0	3.36207	0	0	2.27586	0.344828	1.77586	52.8448	4.93103	0	0	0	0.137931	0.844828	0	1.7069	0.5	0	0.0517241	0	0	0	2.67241	0.0517241	0.603448	0	14.1724	5.2931	0	0	5.22414	1.74138	1	0
SENIOR045	DLBCL_GCB	Validation Cohort	50484	90.11	1.535	31710	0.888889	0.602339	0	0.0760234	21.2047	0	1.96491	2.39766	8.63743	0.397661	1.46199	0	0.964912	0.479532	0.339181	0.0526316	14.3567	2.5731	0	0	0	0.368421	0.309942	0.192982	1.53801	1.67836	0	19.7895	0.871345	0	0.432749	2.91228	0.766082	1.67251	0	5.04678	7.53801	0	0.77193	1.51462	0.725146	0.380117	0
SENIOR047	DLBCL_GCB	Validation Cohort	47690	40.17	8.19	5493	2.63804	0.705521	0	0.00613497	18.3129	0	5.08589	33.7975	5.6135	0.527607	1.79141	0	6.11656	0.889571	0.134969	1.15337	7.33129	3.53988	0	0	0	0.226994	0.122699	0.00613497	2.95092	1.3681	0.00613497	0	3.88957	0	0.306748	1.80368	0.0858896	2.39877	0	6.35583	0.0245399	0	7.5092	0.116564	0.877301	0.674847	0
SENIOR054	DLBCL_GCB	Validation Cohort	181102	87.04	7.065	24200	1.1145	1.03562	0	0.0597964	26.869	0	2.19847	0.111959	5.06361	0.260814	1.67176	0	0.00508906	0.531807	0.159033	0	11.9135	2.01145	0	0	0	0.315522	1.39567	0.0687023	5.34733	2.16539	0	0.00636132	0.0610687	0	0.0699746	0.874046	0.207379	0.251908	0	7.9084	0.00381679	0	0.0852417	1.75827	1.02799	1.56234	0
SENIOR055	DLBCL_GCB	Validation Cohort	131645	92.57	2.32	54371	4.17787	2.35178	0	0.0790514	9.7668	0	3.24111	0.268775	6.81818	0.284585	4.1502	0	2.11067	0.881423	0.351779	0.027668	26.1146	7.7747	0	0	0	0.3083	0.55336	0.0750988	6.03557	0.893281	0	102.435	0.126482	0	0.26087	2.29249	0.177866	0.130435	0	9.55336	1.82213	0	3.05929	1.43478	1.13439	3.08696	0
SENIOR056	DLBCL_GCB	Validation Cohort	13604	62.36	1.74	7486	0.84375	1.4375	0	1.21875	15.875	0	9.8125	1.03125	17.0938	0.28125	6.28125	0	0.125	0.78125	0.03125	1.28125	46.125	0.40625	0	0	0	0.5625	6.125	0	14.8438	0.40625	0	2.53125	0.03125	0	0	0.59375	0.21875	0.3125	0	7.5625	0.15625	0	0.15625	10.5938	0.65625	4.375	0
SENIOR057	DLBCL_GCB	Validation Cohort	176142	84.28	14.555	11572	1.04078	0.372816	0	0.106796	18.8913	0	2.03689	1.84466	7.02136	0.207767	1.47184	0.031068	0	1.37282	0.772816	2.74563	59.2155	2.19417	0	0	0	0.0446602	0.848544	0.132039	1.18252	0.924272	0	0.0466019	0.0427184	0	0.00970874	2.33981	0.0466019	5.73398	0	11.7728	0.100971	0	0.0291262	2.15922	0.671845	0.776699	0
SENIOR058	DLBCL_GCB	Validation Cohort	155812	87.12	7.76	17332	0.855098	0.735242	0.0161002	0.0715564	21.1503	0	1.39893	0.16458	2.67621	0.304114	2.23435	1.34347	1.73524	0.563506	0.384615	0.0161002	10.9302	1.38819	0	0	0	0.203936	0.107335	0.00894454	2.10376	1.56708	0	0.0966011	1.80859	0	0.397138	1.40608	0.416816	0.31127	0	4.2898	1.27728	0	1.47406	1.1449	0.849732	0.400716	0
SENIOR059	DLBCL_GCB	Validation Cohort	103225	72.88	14.165	5925	0.012987	0.012987	0	0	19.2338	0	5.1039	0.928571	2.7013	0	1.68831	0	0.577922	0.24026	0.0194805	0	21.4091	1.38961	0	0	0	0.175325	0.461039	0.37013	6.26623	1.04545	0	4.47403	25.0195	0	0.798701	1.53247	0.175325	0.811688	0	13.0909	24.9156	0	0.558442	3.40909	0.655844	1.11039	0
SENIOR061	DLBCL_GCB	Validation Cohort	185100	90.89	2.12	83844	1.12483	0.167353	0	0.0658436	17.4856	0	1.4856	0.355281	4.09328	0.379973	0.156379	0	0.836763	0.569273	1.107	1.84911	9.51989	1.68176	0	0	0	0.659808	0.414266	0.238683	2.25926	2.89575	0.0534979	0.96845	0.437586	0	1.13032	1.12483	0.0781893	2.71468	0.00137174	2.82853	3.9177	0	1.39781	0.410151	0.772291	0.475995	0.00823045
SENIOR062	DLBCL_GCB	Validation Cohort	36627	89.64	1.52	23127	1.89286	0.705357	0	0.0892857	14.1518	0	1.69643	0.125	11.6964	0.0803571	1.92857	0	0.0267857	0.892857	0.348214	0.151786	28.9554	3.11607	0	0	0	0.446429	1.22321	0.125	2.39286	6.40179	0	15.8125	0.1875	0	0.875	2.35714	0.6875	0.3125	0	5.59821	0.544643	0	0.0982143	4.52679	0.732143	6.38393	0
SENIOR065	DLBCL_GCB	Validation Cohort	16685	89.37	1.45	11070	1.95652	0.434783	0	0.0434783	20.8261	0	6.47826	2.6087	19.5652	0	0.173913	0	0.0869565	1.3913	0.304348	0.26087	25.8261	1.43478	0	0	0	0.0869565	1	0.0869565	4.56522	1.21739	0	46.913	33.6957	0	0.347826	5.13043	0.913043	1.56522	0	11.6087	4.65217	0	0.0434783	0.782609	0.608696	2.04348	0
SENIOR069	DLBCL_GCB	Validation Cohort	82810	91.44	1.88	42593	1.45833	0.263889	0	0	20.6065	0	4.24074	5.89352	6.83333	0.236111	0.462963	0	2.5	0.708333	0.231481	0.0462963	9.32407	4.54167	0	0	0	0.402778	1.49074	0.134259	1.28241	2.59259	0	17	0.134259	0	0.0694444	9.44907	1.23148	1.86574	0	3.45833	0.592593	0	2.98611	0.976852	0.569444	0.787037	0
SENIOR071	DLBCL_GCB	Validation Cohort	278869	90.37	5.475	48724	0.270531	0.269726	0	0.235105	11.5548	0	3.1248	0.647343	9.54348	0.0628019	0.422705	0	10.8575	0.442029	0.632045	17.5604	6.98309	0.490338	0	0	0	0.37037	0.413043	0.170692	2.8752	2.01288	0	1.02496	6.87037	0	0.944444	2.29871	0.925121	1.36071	0.00322061	4.28824	3.05878	0	11.5725	1.04187	0.366345	3.21417	0
SENIOR073	DLBCL_GCB	Validation Cohort	92764	88.96	3.67	24032	0.578431	1.03268	0	0.0196078	18.3497	0	2.18627	0.294118	5.33007	0.493464	0.578431	0.0130719	1.60131	0.751634	0.271242	2.03922	10.1601	2.36601	0	0	0	0.441176	0.683007	0.107843	5.97712	2.12091	0	0.48366	0.392157	0	0.509804	2.16667	0.836601	3.18301	0	5.83987	0.558824	0	1.78758	1.11438	0.356209	2.72549	0
SENIOR078	DLBCL_GCB	Validation Cohort	79802	86.96	1.98	38739	0.727273	1.18855	0	0.20202	12.9966	0	1.54209	0.828283	12.229	0.188552	0.912458	0.003367	0.309764	0.653199	0.892256	0.693603	30.4343	1.0101	0	0	0	0.946128	2.40067	0.333333	2.34343	2.26263	0	0.451178	0.515152	0	3.92929	1.9798	0.0606061	1.26599	0	4.08418	4.57239	0	0.558923	3.11785	0.488215	4.10101	0
SENIOR079	DLBCL_GCB	Validation Cohort	71656	90.48	2.33	29650	0.722222	0.677778	0	0.0666667	26.2778	0	2.91111	0.861111	16.6667	0.577778	0.272222	0.0111111	0.277778	0.533333	0.75	0.127778	14.1778	1.95	0	0	0	0.555556	0.572222	0.233333	5.91111	2.77778	0	8.22222	0.283333	0	0.672222	2.63889	0.0722222	7.22222	0	3.87222	2.19444	0	0.233333	0.488889	1	0.933333	0
SENIOR081	DLBCL_GCB	Validation Cohort	13041	86.27	2.31	5453	0.614035	1.68421	0	0.789474	25.0175	0	1.14035	2.49123	6.70175	0.192982	1.36842	0	0.596491	0.491228	0.912281	1.50877	14.8947	1.31579	0	0	0	0.263158	0.894737	0.122807	3.03509	2.52632	0	0.385965	0.175439	0	1.92982	0.508772	0.122807	1.08772	0	5.64912	2.59649	0	0.596491	3.12281	0.508772	0.877193	0
SENIOR082	DLBCL_GCB	Validation Cohort	87192	90.65	2.7	30968	1.91111	0.333333	0	0.609524	28.8095	0	3.13968	1.34921	5.63175	1.26984	0.980952	0	0.0444444	0.666667	0.768254	0.0666667	5	1.05079	0	0	0	0.514286	0.911111	0.263492	3.02222	3.60952	0	0.647619	0.374603	0	0.834921	0.930159	0.393651	0.660317	0	15.3778	3.38095	0	0.0412698	3.59683	0.885714	0.920635	0
SENIOR084	DLBCL_GCB	Validation Cohort	137790	91.71	5.44	24508	0.661932	0.298295	0	0.113636	20.1989	0	4.49432	0.465909	2.55682	0.801136	0.951705	0	0.0852273	1.47443	0.568182	0.673295	4.75	0.840909	0	0	0	0.642045	1.91761	0.0596591	3.71023	1.88636	0	4.91761	0.28125	0	0.610795	3.22159	0.553977	1.15909	0.00568182	13.8267	56.2358	0	0.0710227	2.42898	0.639205	0.801136	0
SENIOR086	DLBCL_GCB	Validation Cohort	92431	90.07	4.92	18099	0.283465	0.490814	0	0.133858	16.0131	0	2.60892	0.12336	2.31759	0.330709	1.04987	0.0131234	1.27559	0.595801	0.251969	0.00262467	3.75591	1.0315	0	0	0	0.307087	1.73491	0.107612	6.67192	2.83202	0	4.50394	0.262467	0	0.317585	2.71916	0.52231	0.498688	0	3.07874	3.95013	0	1.64304	1.88451	0.485564	1.07087	0
SENIOR087	DLBCL_GCB	Validation Cohort	85370	85.92	4.23	19388	0.864253	0.674208	0	0.00904977	23.6244	0	4.28507	0.692308	3.23077	0.0995475	1.49321	0	1.22624	1.66968	0.131222	1.61991	9.80543	1.9095	0.0226244	0	0	0.217195	1.13575	0.325792	24.4932	0.647059	0	17.4253	2.42081	0	0.104072	5.94118	0.755656	0.0678733	0	10.7828	2.08597	0	1.64706	2.76923	2.03167	2.25339	0
SENIOR006	DLBCL_GCB	Validation Cohort	107049	90.15	5.88	17390	1.0775	0.4125	0	1.2625	14.3775	0	1.945	0.7875	13.935	0.6775	1.49	0	3.7925	0.4375	0.4725	8.9125	3.3225	0.395	0	0	0	0.43	2.77	0.12	3.4375	1.535	0	0.415	4.09	0	0.3725	0.63	0.515	2.94	0	6.03	1.1325	0	4.215	5.99	0.44	0.965	0
SENIOR092	DLBCL_GCB	Validation Cohort	124264	90.78	1.62	52177	1.437	0.241287	0	1.30295	14.5147	0	2.25201	0.289544	2.44236	0.884718	0.369973	0.0080429	0.174263	0.520107	0.463807	0.179625	5.36997	1.15281	0	0	0	0.981233	0.871314	0.276139	6.37802	3.48794	4.36729	0.841823	0.276139	0	1.27614	1.12869	0.174263	3.20107	0	1.79893	6.4933	0	0.227882	1.48794	0.798928	1.08043	0
CHB054	DLBCL_PMBL	Training Cohort	250510	90.14	3.29	72500	0.757451	0.412127	0	0.700925	14.5283	0	1.11202	0.0935252	15.4995	0.166495	0.190134	0	3.10072	2.35868	0.14594	9.68654	6.17472	1.04728	0	0	0	0.601233	1.55704	0.0503597	3.11819	0.470709	0	0.285714	0.884892	0	0.217883	0.849949	0.984584	1.31963	0	7.24152	0.227133	0	3.2446	5.21274	0.559096	0.0822199	0
CHB072	DLBCL_PMBL	Training Cohort	29491	33.54	1.33	20905	1	0.578947	0	1.55789	3.10526	0	0.736842	0.0526316	2.55789	0.863158	0.357895	0	0.873684	0.536842	0.0526316	5.83158	5	0.747368	0	0	0	0.652632	1.8	0.0947368	8.37895	2.51579	0	0.736842	2.49474	0	0.0947368	0.273684	0.673684	2.43158	0	2.35789	0.736842	0	1	4.02105	3.07368	0.431579	0
CHB209	DLBCL_PMBL	Training Cohort	118104	91.07	9.935	11321	1.86246	0.0888252	0	12.1032	39.0602	0	1.33811	0.252149	0.352436	1.18052	0.0716332	0	0	1.09456	1.36963	0.0200573	0.13467	0.613181	0	0	0	1.31805	0.739255	0.2149	7.7765	1.92837	0	0.143266	0.441261	0	0.0143266	6.30086	0.117479	5.15186	0	7.22063	0.816619	0	0	1.84241	0.896848	0.194842	0
CHB216	DLBCL_PMBL	Training Cohort	155532	91.5	1.71	86695	2.94222	0.367576	0	0.691814	13.1798	0	1.62119	0.17817	9.51043	0.321027	0.191011	0	2.52488	1.00482	0.902087	0.725522	2.89727	3.41734	0	0	0	1.1557	0.247191	0.0914928	3.17175	0.932584	0	0.215088	1.2825	0	2.01926	1.2488	1.09631	1	0	2.19101	1.54735	0	2.45265	1.34189	0.571429	0.0561798	0
CHB223	DLBCL_PMBL	Training Cohort	62970	90.71	4.54	13101	0.291139	0.170886	0	0.177215	23.8101	0	1.82278	0.556962	8.27215	0.101266	0.221519	0	8.43038	2.4557	1.10759	2.77215	0.588608	0.721519	0	0	0	4.67722	1.37975	0.208861	7.22152	1.65823	0	0.0759494	1.82278	0	0.0189873	11.0949	0.544304	0.170886	0	5.38608	0.113924	0	8.77848	2.52532	0.588608	0.417722	0
CHB225	DLBCL_PMBL	Training Cohort	182377	89.76	16.165	10723	0.31051	0.257962	0	0.122611	25.8646	0	1.10669	0.103503	4.27866	0.191083	0.39172	0	1.00159	1	0.0843949	0	3.23567	0.53344	0	0	0	1.07006	1.59395	0	7.96338	0.522293	0	1.3121	0.101911	0	0.210191	2.96338	0.109873	0.214968	0.0207006	4.4172	0.203822	0	0.805732	3.92197	0.80414	1.07166	0
CHB234	DLBCL_PMBL	Training Cohort	108198	90.94	2.27	44600	1	0.808777	0	0.0250784	39.6865	0	2.56113	1.02194	16.7053	0.818182	1.96238	0	0.673981	1.05643	0.554859	1.0094	5.33542	2.07837	0	0	0	0.288401	0.454545	0.100313	2.64577	2.67085	0.0031348	0.15674	3.16301	0	0.0532915	0.482759	0.504702	4.36364	0	10.7022	0.031348	0	1.12539	3.33542	0.504702	0.420063	0
CHB235	DLBCL_PMBL	Training Cohort	200597	90.18	10.54	18016	0.60101	1.70875	0	1.00168	36.9764	0	3.18013	0.213805	10.0051	0.671717	2.59259	0	0.464646	0.858586	0.329966	0.12963	12.3535	0.592593	0	0	0	0.254209	2.00673	0.0707071	5.63131	2.89394	0	0.537037	0.161616	0	0.170034	0.707071	1.11616	1.6734	0	8.11616	1.00168	0	0.425926	5.52694	0.584175	0.984848	0
CHB236	DLBCL_PMBL	Training Cohort	42524	90.87	2.82	14299	1	1.56349	0	0.484127	34.2381	0	6.88095	0.198413	6.69841	0.285714	4.0873	0	0.404762	0.619048	0.0634921	4.53968	11.8333	0.18254	0	0	0	0.492063	6.24603	0	3.07937	1.03968	0.00793651	0.0793651	0.126984	0	0.0793651	0.595238	0.15873	1.02381	0	6.38889	0.642857	0	0.198413	8.28571	0.690476	2.57143	0
CHB238	DLBCL_PMBL	Training Cohort	152994	91.46	3.46	42023	0.983108	0.559122	0	0.461149	44.2956	0	1.99662	0.216216	4.84459	0.665541	0.952703	0	1.53885	0.515203	0.326014	0.280405	4.14358	0.685811	0.00675676	0	0	0.805743	3.84122	0.0844595	7.38851	2.19764	0	0.722973	1.50507	0	0.420608	1.01014	0.29223	1.25507	0	3.19932	1.39527	0	1.44426	2.77534	0.613176	1.01858	0
CHB239	DLBCL_PMBL	Training Cohort	92518	91.52	2.445	36078	0.954683	0.567976	0	0.592145	18.9154	0	2.54079	0.23565	11.2356	0.613293	2.10574	0	1.90634	0.661631	0.202417	2.44411	11.5559	0.332326	0	0	0	0.649547	3.15408	0.0574018	14.1873	1.24471	0	0.299094	1.3142	0	0.667674	0.8429	0.670695	3.06949	0	6.96979	0.558912	0	2.54985	4.49849	0.574018	0.450151	0
CHB242	DLBCL_PMBL	Training Cohort	84738	91.38	3.79	21127	1.35	0.1	0	0.47	46.6	0	4.34	0.6	13.685	0.28	2.145	0	19.13	0.41	0.13	9.565	17.32	0.395	0	0	0	0.345	0.565	0.115	13.435	0.935	0	0.27	4.555	0	0.125	0.225	0.235	2.78	0.24	7.835	0.15	0	17.125	5.505	0.83	1.48	0
CHB243	DLBCL_PMBL	Training Cohort	38514	90.62	2.435	14921	0.346535	0.346535	0	0.19802	66.9505	0	4.0297	0.326733	5.18812	0.217822	1	0.049505	0.00990099	0.564356	0.376238	0.534653	11.7921	0.386139	0	0	0	0.504951	1.43564	0.019802	3.73267	1.93069	0	6.0198	0.19802	0	0.356436	1.50495	0.90099	4.24752	0	4.46535	9.21782	0	0.049505	3.10891	0.60396	1.22772	0
CHB248	DLBCL_PMBL	Training Cohort	175976	91.28	1.31	126715	1	0.312287	0	0.662116	21.1775	0	1.33276	0.244027	24.9761	0.119454	0.148464	0	2.33959	2.34812	0.269625	4.05973	2.68089	3.03925	0	0	0	0.549488	0.358362	0.0358362	2.00171	0.532423	0	1.32935	3.30375	0	0.177474	0.846416	0.539249	10.2201	0	4.95563	0.325939	0	2.05802	2.22696	0.559727	0.0443686	0
CHB254	DLBCL_PMBL	Training Cohort	87055	63.64	1.46	57071	0.723982	0.230769	0	0.0316742	25.9457	0	0.977376	0.538462	0.561086	1.12217	0.239819	0	0.244344	0.959276	1	0.0723982	2.86425	1.28959	0	0	0	1.15385	1.31222	0.171946	4.82353	3.32579	0.0135747	37.5158	0.339367	0	0.891403	3.02715	0.963801	1.37104	0	5.68326	58.1041	0	0.248869	1.07692	0.701357	0.39819	0.0135747
CHB288	DLBCL_PMBL	Training Cohort	114601	91.3	1.47	73993	1.79554	0.0947955	0	0.680297	16.1171	0	1.04089	0.128253	6.51301	0.342007	0.128253	0	0.139405	1.18773	1	3.33086	1.51115	1.00186	0	0	0	1.39777	0.217472	0.122677	2.01115	1.35316	0	0.373606	0.511152	0	0.459108	0.856877	0.297398	1.91078	0	2.81413	0.180297	0	0.100372	0.745353	1.04461	0.0966543	0
CHB290	DLBCL_PMBL	Training Cohort	207531	90.19	1.175	166587	1.38983	0.495437	0	1.12256	17.1604	0	1.76662	1.38853	30.3807	0.0782269	0.514993	0	2.94133	1.29465	0.196871	9.80704	6.12256	0.333768	0	0	0	0.392438	1.53194	0.0482399	2.5867	0.83442	0	0.102999	1.39765	0	0.0482399	1.16037	1	0.448501	0	5.84876	7.05085	0	3.48631	4.38201	0.555411	0.645372	0
CHB291	DLBCL_PMBL	Training Cohort	100455	90.98	1.24	77064	1.24719	1	0	1.1236	22.0955	0	2.39326	0.247191	7.32022	0.41573	2.14607	0	2.48876	0.808989	0.224719	19.1573	3.8764	1.13483	0	0	0	0.359551	0.960674	0.0337079	5.72472	1.40449	0.0393258	0.191011	29.9157	0	0.0280899	0.61236	0.786517	1	0.0168539	10.1124	1.58427	0	2.47191	5.58989	0.359551	1.61236	0.00561798
CHB292	DLBCL_PMBL	Training Cohort	186349	91.24	1.32	134406	1.19071	1.55501	0	2.89731	11.22	0	2.78729	0.105134	13.5599	0.193154	1.72372	0.0122249	2.47433	1.11247	0.166259	27.4988	3.2445	1.77506	0	0	0	0.491443	0.779951	0.0366748	2.9511	0.99022	0.00244499	0.0440098	28.8313	0	0.215159	0.704156	0.784841	0.948655	0.00977995	6.39609	0.603912	0	3.6088	6.57457	0.577017	2.09046	0
CHB301	DLBCL_PMBL	Training Cohort	55549	89.12	7.825	6752	0.478947	0.2	0	0.431579	20.8789	0	1.48421	0.368421	1.8	0.115789	0.226316	0	1.32105	1.27895	1.31053	1.52105	1.31053	0.889474	0	0	0	2.85263	5.21053	0.0473684	6.90526	0.0789474	0	2.94211	1	0	0.621053	5.01053	0.273684	0.336842	0	3.48421	0.994737	0	0.610526	3.32105	0.689474	0.436842	0
CHB304	DLBCL_PMBL	Training Cohort	33294	91.7	3.26	9717	0.176471	0.308824	0	2.10294	103.603	0	2.92647	0.191176	0.176471	0.470588	1.26471	0	0.808824	0.588235	0.588235	2.04412	0.558824	0.573529	0	0	0	0.985294	4.60294	0.529412	12.3382	1.94118	0	10.1471	0.705882	0	0.823529	1.32353	0.720588	3	0	2.08824	34.7647	0	0.426471	4.02941	0.544118	0.882353	0
CHB305	DLBCL_PMBL	Training Cohort	197110	90.94	1.12	166488	4.29542	0.25098	0	0.462745	29.2444	0	1.5451	0.0980392	17.302	0.640523	0.237908	0.00130719	1.64183	2.05359	0.360784	1.81176	2.95948	0.798693	0	0	0	0.269281	0.418301	0.0300654	2.03007	5.2732	0	0.100654	0.481046	0	0.020915	0.35817	0.252288	3.9268	0	5.64183	0.0679739	0	1.7281	0.696732	2.07974	0.145098	0
CHB319	DLBCL_PMBL	Training Cohort	282635	91.35	1.85	144281	1.18219	0.976721	0	1.54858	15.9636	0	4.77126	0.351215	19.3067	0.351215	1	0.00506073	0.409919	1.56377	0.487854	2.61943	6.19737	0.873482	0	0	0	0.782389	1.0081	0.0941296	4.85729	2.23077	0	8.61336	2.48279	0	0.684211	1.31377	0.801619	2.70142	0	8.57085	5.52126	0	0.668016	4.03441	0.755061	0.438259	0
CHB320	DLBCL_PMBL	Training Cohort	273705	91.64	3.27	79481	1.34007	0.376838	0	0.127757	22.3438	0	1.73897	0.147059	2.03125	1.13051	0.578125	0	2.22243	0.733456	0.462316	0.284007	1.35754	0.602941	0	0	0	1	2.46875	0.0615809	6.47794	2.67739	0	4.23713	0.964154	0	0.607537	1.58548	0.276654	3.14062	3.53768	4.1636	7.45129	0	3.06893	1.71232	0.696691	2.52941	0
CHB330	DLBCL_PMBL	Training Cohort	190305	90.04	2.71	65933	1.02282	0.296719	0	0.958631	25.4365	0	3.02568	0.867332	14.1569	0.348074	0.42368	0.00142653	1.21113	1	0.46933	0.584879	6.87161	0.383738	0	0	0	0.450785	1.74893	0.10699	2.52211	2.9301	0	2.05991	0.174037	0	0.519258	1.00856	0.282454	7.38231	0	6.40942	1.88873	0	1.45221	3.47504	0.820257	1.07561	0
CHB346	DLBCL_PMBL	Training Cohort	204493	91.43	5.245	36984	0.25	0.0594059	0	0.0346535	73.9753	0	4.00743	0.472772	9.70545	0.361386	2.5495	0	2.57178	0.915842	0.532178	17.6485	15.2005	0.804455	0	0	0	0.485149	4.92079	0.0346535	7.66337	1.43317	0	0.527228	4.84158	0	0.393564	0.611386	1.26733	4.05198	0	5.80446	11.8094	0	2.01733	6.67079	0.363861	0.584158	0
CHB347	DLBCL_PMBL	Training Cohort	245950	91.69	2.26	103450	1.5777	0.162515	0	0.0865955	26.0439	0	2.65836	0.198102	2.92527	0.928826	0.704626	0.00355872	0.577699	1	0.187426	0.135231	3.72479	0.571768	0	0	0	0.419929	0.997627	0.0201661	12.1779	2.30368	0.00118624	3.15184	0.162515	0	0.124555	1.34994	0.591934	1.09371	0	6.79953	3.17319	0	0.776987	3.65362	0.84223	1.51127	0
RT3#10	DLBCL_PMBL	Training Cohort	17407	24.14	1.11	14765	0.704225	0.549296	0	0.056338	21.6056	0	1.25352	1	9.61972	0.253521	0.366197	0	0.816901	0.746479	0.746479	1.25352	5.76056	0.71831	0	0	0	0.352113	0.366197	0.112676	1.4507	2.40845	0	1.94366	0.887324	0	0.549296	0.901408	0.323944	3.12676	0	4.19718	9.42253	0	1.43662	1.6338	0.422535	0.211268	0
CHB265	DLBCL_PMBL	Validation Cohort	88315	90.94	1.56	53556	1.79781	0.142077	0	4.79235	66.3934	0	6.51366	0.284153	2.44262	0.606557	1.08197	0	0	1.27869	1	0	0.344262	0.163934	0	0	0	0.42623	0.540984	0.0765027	3.37705	22.224	0	0.491803	0.229508	0	0.0601093	0.89071	1.37158	11.9454	0	10.6393	15.5574	0	0	0.68306	1	0.234973	0
CHB063	DLBCL_PMBL	Validation Cohort	120520	89.14	8.3	13942	0.619048	0.210884	0	0.632653	20.7279	0	1.5034	0.00226757	1.44671	0.23356	0.312925	0	0.244898	1.63719	0.326531	0.0498866	0.723356	3.30612	0	0	0	1.91383	2.47619	0	11.5238	1.1678	0	4.96372	1.21769	0	0.791383	2.06576	0.360544	0.702948	0	8.30839	6.79592	0	0.145125	1.62812	0.278912	0.403628	0
CHB130	DLBCL_PMBL	Validation Cohort	120733	89.96	3.04	37429	1.29129	0.174174	0	0.375375	80.3604	0	1.32733	0.105105	2.003	0.297297	0.27027	0	0.372372	3.07808	0.975976	0.249249	1.27327	3.12613	0	0	0	0.507508	0.213213	0.129129	8.02102	3.93694	0	0.237237	0.0840841	0	0.771772	1.55856	0.135135	6.26727	0	4.42342	0.753754	0	0.582583	2.22222	1.74474	0.105105	0
CHB215	DLBCL_PMBL	Validation Cohort	183394	91.5	1.625	106863	1.67738	0.434524	0	0.963095	18.7071	0	1.425	0.227381	3.2869	0.961905	0.894048	0	2.68095	0.994048	0.17381	0.120238	2.85833	1	0	0	0	0.528571	1.22857	0.0357143	7.93452	1.82738	0	0.315476	0.489286	0	0.244048	1.0119	0.744048	2.12857	0	5.60952	0.169048	0	3.07024	2.99286	1.225	1.01667	0
CHB233	DLBCL_PMBL	Validation Cohort	159070	91.63	2.12	71202	1.79043	0.225513	0	1.29157	11.6492	0	1.23462	0.801822	1.87016	0.654898	1.30296	0	2.06264	0.56492	0.211845	0.14123	2.32574	1.51253	0	0	0	0.509112	1.00456	0.0444191	3.76765	1.19476	0	1.93394	4.8041	0	1.2426	0.580866	0.0558087	6.05011	0	4.53417	1.36902	0	1.60137	2.43166	0.469248	3.50342	0
CHB237	DLBCL_PMBL	Validation Cohort	151158	91.7	2.41	59706	1.875	0.870283	0	0.275943	34.5142	0	1.76415	0.304245	7.35142	0.988208	1.47877	0.00235849	0.596698	0.985849	0.943396	1.70991	8.03066	1.2217	0	0	0	1.25	1.0283	0.179245	6.8184	4.80425	0	0.264151	1.09906	0	0.377358	0.721698	0.84434	1.625	0	6.90802	0.0872642	0	0.42217	3.45283	1.02594	0.778302	0
CHB240	DLBCL_PMBL	Validation Cohort	86527	91.01	2.25	36116	0.0914634	2.75	0	0.0365854	42.4512	0	11.3049	0.365854	24.9451	0.0426829	6.18902	0	0.365854	0.987805	0.0670732	0.72561	31.5915	0.701219	0	0	0	0.22561	5.47561	0.0243902	6.42683	0.689024	0	0.115854	0.20122	0	0.0670732	1.81707	0.628049	3.73171	0	16.75	29.122	0	0.243902	14.8415	0.597561	1.09756	0
CHB241	DLBCL_PMBL	Validation Cohort	75300	91.67	1.72	41231	0.821277	1	0	0.27234	42.8128	0	1.41702	0.319149	10.4426	0.412766	1.37021	0.00425532	5.71064	0.47234	0.0851064	9.34468	11.3702	1.21702	0	0	0	0.591489	1.82128	0.00851064	5.58298	1.06383	0	0.119149	4.18723	0	0.093617	0.280851	0.153191	1.64681	0	8.72766	0.306383	0	5.1617	5.04255	0.561702	3.88511	0
CHB244	DLBCL_PMBL	Validation Cohort	22803	90.11	1.665	12915	0.309859	0.338028	0	0.394366	50.831	0	2.52113	0.408451	6.49296	0.661972	0.619718	0.0140845	1.09859	0.71831	0.112676	1.16901	6.12676	1.12676	0	0	0	0.323944	1.16901	0.056338	11.169	1.90141	0	0.802817	0.915493	0	0.0140845	0.774648	0.408451	2.25352	0	4.69014	1.50704	0	1	2.77465	0.929577	0.647887	0
CHB285	DLBCL_PMBL	Validation Cohort	133038	90.13	1.77	70633	0.630282	0.103873	0	1.59683	45.3363	0	2.87676	0.459507	8.04753	0.140845	0.15669	0	0.899648	1.27289	0.505282	1.13908	1.88908	1	0	0	0	0.373239	0.167254	0.0492958	2.64965	1.41021	0	0.169014	0.0739437	0	0.403169	0.97007	0.892606	4.8257	0.0105634	3.71479	0.59507	0	1.58627	1.43134	0.473592	0.216549	0
CHB303	DLBCL_PMBL	Validation Cohort	136821	91.66	2.44	53259	1.17032	0.396594	0	0.243309	38.5085	0	3.22871	0.423358	12.4477	0.289538	1.47445	0	5.25061	0.547445	0.343066	4.88078	8.58637	0.793187	0.00729927	0	0	0.688564	4.11679	0.10219	7.89294	1.50122	0	0.138686	3.51338	0	0.180049	0.839416	2.12409	0.583942	0	4.19465	8.22871	0	4.01217	7.34793	0.296837	3.22384	0
CHB315	DLBCL_PMBL	Validation Cohort	332374	89.88	7.39	42431	1.49248	1.12492	0	0.899935	9.27469	0	2.05167	0.217789	1.18378	0.359712	0.624591	0	1.00131	0.979725	0.0856769	8.75278	8.18574	1.37018	0	0	0	0.629169	3.95029	0.0398954	2.02093	1.27992	0	0	0.823414	0	0.058862	0.410726	0.558535	7.28123	0	2.75016	0	0	1.24787	5.06933	1.16678	2.62786	0
CHB337	DLBCL_PMBL	Validation Cohort	229154	89.71	2.48	87325	3.92334	0.216247	0	0.20595	26.635	0	1.45652	0.320366	3.51373	1.87185	0.353547	0	0.586957	1.27689	0.615561	0.627002	1.64531	1.21396	0.00114416	0	0	1.01487	0.73341	0.0732265	6.02403	5.71281	0	0.594966	0.169336	0	0.108696	1.30549	0.542334	3.93478	0	5.27117	1.39817	0	0.703661	2.246	1.3524	0.34897	0
CHB348	DLBCL_PMBL	Validation Cohort	257065	91.23	3.7	65389	1.24367	0.418776	0	0.332278	30.0116	0	3.79219	0.588608	9.2384	0.285865	0.934599	0	1.42932	1.11814	0.518987	0.212025	7.40612	2.86498	0	0	0	0.642405	1.51266	0.0685654	4.32278	2.38713	0	1.14873	1.0981	0	0.338608	1.89346	1.23312	1.75844	0	6.59283	15.4314	0	2.18565	3.69937	0.631857	0.620253	0
RT3#03	DLBCL_PMBL	Validation Cohort	191579	90.85	2.6	69844	2.71251	0.425028	0	0.231116	22.7339	0	2.26268	0.250282	1.69109	1.18151	0.579481	0	0.889515	0.728298	0.332582	0.434047	0.933484	2.19955	0	0	0	0.816234	0.452086	0.122886	2.93236	2.43856	0	1.00564	0.199549	0	0.145434	1.03044	0.206313	2.58399	0	3.9752	3.84216	0	1	0.803833	1.1398	1.60541	0
CHB010	DLBCL_Unc		149244	91.91	2.555	55802	2.55263	0.0904605	0	0.722039	6.71382	0	0.557566	0.103618	4.11184	0.225329	0.0904605	0	0.534539	1.59539	0.424342	0.0822368	4.46711	3.35033	0	0	0	0.644737	0.416118	0.09375	1.29112	0.402961	0	4.64803	0.180921	0	0.0888158	6.84375	0.949013	0.615132	0	6.76316	7.67928	0	0.942434	0.351974	0.720395	0.0542763	0
CHB022	DLBCL_Unc		188216	91.42	2.445	72982	0.512644	0.45977	0	0.0275862	14.3839	0	1.08046	0.236782	4.74253	0.101149	0.062069	6.14713	5.21609	2.7977	0.0321839	0.365517	8.34483	0.232184	0.0045977	0	0	0.121839	1.3977	0.0436782	1.70345	0.365517	0	41.3609	0.0229885	0	0.0850575	14.9126	6.2069	2.36322	0	8.44598	0.524138	0	5.06437	1.54253	1.54483	0.0689655	0
CHB032	DLBCL_Unc		204378	90.81	1.74	108812	6.61859	0.105409	0	0.0693481	25.4508	0	1.20388	0.399445	1	2.61304	0.441054	0.0110957	0.0138696	1.96117	0.407767	0.0180305	0.0887656	0.914008	0	0	0	0.51595	0.346741	0.0998613	4.42441	2.55617	0	0.0776699	0.0970874	0.00138696	0.536754	1.0846	0.0846047	0.704577	0	9.10541	0.511789	0	0.0152566	0.513176	1.00832	0.156727	0
CHB053	DLBCL_Unc		274001	91.2	1.49	176207	1.71248	0.0711501	0	0.0224172	10.9347	0	0.915205	0.249513	5.83431	0.21345	0.0194932	0	1.23977	3.92593	0.170565	0.292398	4.20078	0.953216	0	0	0	0.221248	0.672515	0.115984	0.94347	2.29045	0	46.5819	0.240741	0	0.0214425	6.95809	2.02242	1.07018	0	11.7671	0.08577	0	1.35283	0.374269	1.01267	0.0224172	0
CHB080	DLBCL_Unc		207750	91.44	3.255	60019	0.167785	0.245638	0	0.154362	19.7879	3.76779	0.899329	1.68322	7.93825	0.0939597	0.0818792	0	0.291275	1.65772	1.05503	0.0187919	2.55436	1.30336	0.00268456	0	0.0805369	0.727517	1.20403	0.17047	3.48456	0.279195	0.00134228	17.1423	0.118121	0	0.30604	10.8899	1.19866	0.598658	0	3.01477	0.993289	0	0.347651	2.96376	0.52349	0.175839	0
CHB082	DLBCL_Unc		285126	91.07	2.92	92436	0.640052	0.390052	0	0.0641361	9.14136	0	2.6322	0.316754	5.86911	0.647906	0.0811518	0	4.97775	2.11911	0.200262	0.492147	7.68848	9.16099	0	0	0	0.409686	0.998691	0.116492	3.00262	0.308901	0.0078534	0.391361	0.219895	0	0.492147	7.44764	0.187173	1.26702	0	10.4542	1.70681	0	7.70288	0.76178	1.22775	0.38089	0
CHB089	DLBCL_Unc		179177	88.63	1.27	133602	0.822706	0.227061	0	0.0419907	2.99222	0	0.584759	0.269051	1.54121	0.430793	0.0933126	3.4619	0.821151	1.77605	0.0979782	0.0326594	1.18663	1.34215	0	0	0	0.461897	1.03733	1.30171	5.17729	1.19129	0.0124417	0.654743	0.286159	0	0.496112	4	7.12131	0.92846	0	6.4479	0.258165	0	1.17107	0.676516	2.54899	0.0933126	0
CHB092	DLBCL_Unc		216825	92.27	1.23	168163	2.57846	0.0938462	0	0.0369231	6.01077	0	0.741538	0.136923	0.809231	1.38923	0.0430769	0	3.13231	1.75692	0.486154	0.00615385	0.14	2.32615	0	0	0	1	0.461538	0.167692	3.27077	2.47077	0.123077	36.2231	20.2477	0	0.453846	1.97538	1.17692	0.970769	0	7.32615	11.2338	0	3.66462	0.281538	1.03538	0.150769	0
CHB138	DLBCL_Unc		155376	91.63	1.82	81018	1.63454	0.267068	0	0.192771	7.75301	0	0.696787	0.146586	6.51606	0.226908	0.146586	0	0.614458	1.50402	0.295181	1.0241	6.68876	2.55422	0	0	0	0.740964	0.636546	0.126506	3.68675	1.66466	0	69.1727	0.2751	0	0.236948	2.06225	0.532129	0.666667	0	4.20281	1.5502	0	0.638554	1.03012	1.36747	0.0883534	0
CHB144	DLBCL_Unc		163592	88.07	1.675	92124	0.178161	0.126437	0	7.49138	9.79598	0	0.761494	0.12069	27.2126	0.0402299	0.0287356	0.00574713	12.0517	1.10057	0.0201149	8.1092	30.5603	0.494253	0	0	0	0.16092	2.38793	0.00287356	1	0.281609	0	2.26437	0.0143678	0	0.0172414	30.2299	7.57184	3.13793	0	15.3477	7.72414	0	16.1351	1.80172	2.68678	0.126437	0
CHB154	DLBCL_Unc		129024	90.21	3.085	39548	1.82898	0.0950119	0	0.964371	25.2019	0	1.36817	0.325416	2.20665	0.752969	0.2019	0	0.893112	0.712589	1.14014	0.04038	1.03563	3.38717	0	0	0	3.05226	0.175772	0.532067	6.23753	3.50356	0	0.629454	0.0617577	0	0.724466	2.74347	2.72922	4.64608	0	2.67933	0.0593824	0	0.92399	0.793349	1.10214	0.104513	0
CHB156	DLBCL_Unc		225713	91.28	1.41	151279	1.43073	0.0755668	0	0.0403023	9.94207	0	0.802687	0.0965575	5.0571	0.632242	0.0293871	0.000839631	1.20151	1.72544	0.575987	0.126784	2.01092	1.34425	0	0	0	0.339211	0.467674	0.103275	2.08396	2.90596	0	1.86818	0.100756	0	0.36272	1.67674	3.91184	1.66919	0	7.58858	17.8665	0	1.62636	0.54576	0.685978	0.120907	0
CHB160	DLBCL_Unc		108801	91.61	2.34	44341	1.21693	0.206349	0	0.597884	12.4392	0	0.904762	0.0899471	5.10053	0.153439	0.0634921	0	0.026455	1.84656	0.661376	0.195767	2.4127	1.56614	0	0	0	1.34921	1.13757	0.248677	5.10582	1.84656	0	89.1587	0.359788	0	1	3.31746	0.571429	0.883598	0	5.30688	0.910053	0	0.10582	1.62434	0.492063	0.185185	0
CHB161	DLBCL_Unc		11954	65.44	2	5526	1.125	0.25	0	0.03125	15.8125	0	0.625	0.28125	5.90625	0.40625	0.0625	0	0.3125	2.25	0.15625	0.25	10.5625	2.78125	0	0	0.28125	0.1875	4.4375	0.0625	13.8438	3.03125	0.03125	37.0938	0.28125	0	0.65625	10.7188	2.25	1.03125	0	11.8125	0.53125	0	1.84375	1.34375	0.96875	0.0625	0
CHB170	DLBCL_Unc		194744	90.8	1.235	148588	1.65049	0.0339806	0	0.673139	24.6181	0	0.906149	0.20712	29.8706	0.106796	0.0485437	0	2.69094	2.24757	0.399676	0.092233	2.25405	0.173139	0.00161812	0	0	0.247573	0.211974	0.0469256	1.32524	2.56958	0	0.386731	0.0177994	0	0.02589	0.634304	1.1246	5.90939	0	22.466	19.5939	0	2.03074	1.01456	0.509709	0.0906149	0
CHB176	DLBCL_Unc		164401	85.73	1.4	110457	0.873786	0.0970874	0	0.0660194	30.734	0.00194175	1.17282	0.178641	10.0272	0.106796	0.0524272	0	2.09903	6.19417	1	0.330097	3.13592	1.15922	0	0	0	0.405825	0.308738	0.0427184	2.34951	5.00388	0.12233	1.06019	0.213592	0	0.227184	0.84466	0.580582	1.47961	0	14.068	2.27379	0	1.70874	0.920388	0.813592	0.0582524	0
CHB186	DLBCL_Unc		236889	92.58	2.02	111911	0.741071	0.419643	0	0.629464	26.6741	0	0.790179	0.0892857	5.15179	0.165179	0.15625	0	0.794643	2.15179	0.299107	0.0625	5.09821	1.26786	0.00892857	0	0	0.866071	2.34375	0.0982143	5.04018	4.44196	0	587.875	0.459821	0	0.491071	0.745536	1.00893	0.4375	0	7.5	0.196429	0	0.598214	1.78571	0.955357	0.107143	0
CHB222	DLBCL_Unc		144932	90.44	1.27	106880	4.53053	0.104962	0	0.0458015	39.2672	0	1.05344	0.194656	4.4084	0.23855	0.0477099	0.70229	1.03244	2.88359	1.38931	0.0572519	1.99427	0.522901	0.00381679	0	0	0.633588	0.156489	0.0839695	2.21947	10.7786	0	0.524809	0.305344	0	0.303435	1.72901	0.982824	2.03435	0.00954198	7.70038	0.372137	0	1.17366	0.597328	1.26527	0.148855	0
CHB273	DLBCL_Unc		76063	61.62	1.08	66166	1.31416	0.0752212	0	0	68.7434	0	3.73451	1.9823	19.8451	0.393805	0.0840708	0.0309735	5.0531	4.12832	0.199115	0.0486726	3.4115	1	0	0	0	0.172566	0.0752212	0.0176991	1.9469	7.76991	0	0.00442478	0.0353982	0	0.0221239	1.69912	0.831858	10.9735	0.00442478	19.0442	0.0575221	0	4.9823	0.504425	1.39823	0.0486726	0
CHB362	DLBCL_Unc		110496	91.06	5.82	18081	1.52286	0.0285714	0	0.0742857	24.7686	0	1.44	0.68	1.54857	2.09143	0.157143	3.09143	4.32	0.302857	0.78	0.0285714	7.07714	0.697143	0	0	0	0.708571	0.451429	0.165714	3.25714	3.59143	0	0.142857	0.174286	0	0.222857	3.84571	2.17143	2.35143	0	5.71143	0.0342857	0	5.23143	0.174286	0.811429	0.182857	0
RT3#30	DLBCL_Unc		45140	89.57	2	21420	1.2	0.385185	0	0	17.5852	0	4.79259	2.34074	10.7333	0.414815	0.155556	1.62963	1.25185	0.792593	0.111111	0.0740741	6.96296	1.47407	0	0	0	0.22963	0.777778	0.0296296	0.940741	0.851852	0	9.54815	0.0962963	0	0.207407	8.71852	2.95556	0.577778	0	4.01481	11.0889	0	3.14815	1.19259	1	0.237037	0
RT3#34	DLBCL_Unc		463895	91.59	7.01	63057	1.08908	0.326891	0	0.0268908	27.3227	0	2.03109	1.75882	2.70672	0.530252	0.32521	0	0.396639	0.747899	1.72689	0.0252101	1.6395	1.79076	0	0	0	1.07059	0.453782	0.298319	3.14958	6.75546	0	24.395	15.1866	0	0.694958	1.92689	0.792437	3.01345	0	3.98151	2.87983	0	0.782353	0.523529	0.368908	0.389076	0
SENIOR019	DLBCL_Unc		135494	84.27	8.81	13270	0	0.387387	0	0	30.955	0	6.21622	1.86486	2.96396	0.045045	0.423423	0	0.540541	0.783784	0.333333	0	4.17117	0.936937	0	0	0	0.0630631	1.81081	0.0720721	7.14414	1.72072	0	32.2252	6.01802	0	0.279279	3.86486	1.11712	0.0900901	0	5.88288	4.85586	0	0.351351	1.18018	2.3964	0.198198	0.027027
SENIOR036	DLBCL_Unc		12546	91.59	1.105	10986	1	0.263158	0	0.421053	12.6316	0	2	0.789474	2.73684	0.210526	0.157895	0.315789	0.789474	0.368421	1.05263	0.210526	6.05263	0.684211	0	0	0	0.894737	0.736842	0.210526	4.42105	2.57895	0	9.05263	14.2105	0	0.789474	2.68421	1.10526	1.47368	0	3.52632	237.947	0	0.684211	0.578947	0.736842	0.526316	0
SENIOR063	DLBCL_Unc		43866	89.88	2.01	20893	1.21656	0.140127	0	0.414013	27.2611	0	8.32484	0.369427	6.31847	0.853503	0.617834	0	7	0.414013	0.203822	0.10828	7.43312	0.350318	0	0	0	0.140127	0.324841	0.0700637	1.9172	1.92357	0	0.458599	0.0700637	0	0.22293	0.649682	0.859873	3.84713	0	5.52866	7.32484	0	5.89172	2.3121	1.14013	1.55414	0
SENIOR089	DLBCL_Unc		119382	85.87	4.49	25460	0.697605	0.257485	0	0.0239521	22.9072	0	2.7515	0.625749	4.07186	0.592814	0.637725	1.31737	8.49701	0.610778	0.275449	0.0598802	3.09281	0.625749	0	0	0	0.338323	0.476048	0.0329341	2.97605	1.24251	0	51.1407	10.7096	0	0.0239521	3.25449	2.73353	0.479042	0	3.97605	1.22455	0	9.31138	0.769461	1.01796	0.428144	0
SENIOR095	DLBCL_Unc		27290	86.34	1.24	5144	2.28	0.08	0	0.24	34.68	0	1.68	0.68	1.04	0.28	0.28	0	0.04	0.88	1.12	0.24	1.76	1	0	0	0	0.36	0.6	0.16	3.72	2.76	24.72	1.4	0.04	0	0.16	1	0.12	1.32	0	4.88	1.36	0	0	0.92	0.84	0.28	0
CHB002	DLBCL_Unc		115614	93.38	1.96	56550	0.956044	5.63736	0	2.20879	3.34066	0	0.604396	0	0.285714	0.285714	3.21978	0	0	0.56044	0	0.010989	9.37363	5.85714	0	0	0	1.43956	7.40659	0.10989	14.7363	0.615385	0	0.494505	0.208791	0	0.659341	0.791209	1	0.164835	8.38461	0.879121	817.308	0	0.010989	10.7033	3.96703	2.98901	0
CHB014	DLBCL_Unc		275276	90.68	1.65	158153	15.3098	3.49024	0	0.0317073	6.21951	0	1.11951	6.28049	11.778	0.0512195	2.61707	0	1.75854	3.96341	0.0170732	0.241463	41.6293	15.2878	0	0	0	0.129268	0.431707	0.0268293	1	0.468293	0	0.00487805	0.00731707	0	0.0731707	4.74878	0.512195	2.6	0	19.5098	31.4585	0.00243902	2.26829	8.75854	2.25366	4.52683	0
CHB019	DLBCL_Unc		202457	91.63	1.54	124399	0.240046	0.19909	0	0.251422	4.32878	0	0.534699	0.0580205	2.0876	0.103527	0.0568828	0	0.0546075	2.65074	0.474403	8.9818	5.81456	1.21502	0	0	0	1.83276	0.756542	0.546075	2.36291	2.78157	0	15.661	3.02048	0	2.89761	2.68601	0.266212	2.21843	0.0375427	2.61889	17.9568	0	0.0796359	2.03982	0.819113	0.267349	0
CHB037	DLBCL_Unc		178195	89.87	4.205	39681	0.485915	1.56866	0	0.621479	15.3803	0.00528169	2.06338	0.0457746	9.02641	0.084507	0.308099	0.00880282	0.823944	3.25704	0.297535	0.128521	8.19014	4.90141	0	0	0	0.721831	0.489437	0.0316901	3.22183	1.37676	0	1.15317	0.204225	0	1.18486	5.07218	0.139085	1.81514	0	24.4683	1.31162	0	0.996479	5.95246	0.992958	0.700704	0
CHB048	DLBCL_Unc		126220	90.23	5.18	23236	0.764901	1.07285	0	0.701987	1.00331	0	0.443709	0.0364238	2.33113	0.0695364	3.38411	0	2.61258	0.195364	0.0596026	0.122517	8.75166	3.48344	0	0	0	2.81126	5.44702	0.347682	2.46026	0.278146	0	67.5762	0.192053	0	1.44371	0.645695	0.884106	0.172185	0	2.98013	2.87086	0	0.84106	6.29139	2.63907	0.678808	0
CHB049	DLBCL_Unc		82021	86.95	11.83	6627	0.549618	9.77099	0	10.0458	3.10687	0	0.374046	0	1	0.0534351	1.20611	0	1.74046	0.625954	0.00763359	4.10687	5.20611	0.931298	0	0	0	7.1145	35.9847	1.28244	5.03817	1.60305	0.0916031	4.31298	0.21374	0	0.0458015	0.274809	0.175573	0.564885	0	0.282443	3.46565	0	0.0763359	2.96947	7.30534	0.625954	0
CHB050	DLBCL_Unc		253484	89.4	1.32	180370	0.925264	0.277823	0	0.0649878	11.2421	0	0.89602	0.345248	10.7051	0.151097	0.111292	0	2.04955	2.2892	0.463851	0.191714	5.21446	1.45248	0	0	0	0.607636	1.04387	0.118603	1.17547	1.8221	0	12.3144	0.254265	0	0.29082	1.54021	0.0552396	1.2502	0	14.9838	0.295695	0	2.29326	1.95288	0.686434	0.29407	0
CHB058	DLBCL_Unc		297555	91.09	1.725	165599	1.64947	1.03048	0	0.0902696	7.2755	0	1.46073	0.0890973	9.74091	0.104338	0.332943	0	0.0152403	1.81243	0.415006	15.3822	12.8921	3.47479	0	0	0	0.819461	0.354045	0.221571	1.90621	0.77374	0	1.27081	0.566237	0	1.51114	2.08558	0.390387	0.690504	0	3.03634	4.27667	0	0.003517	1.59555	0.818288	0.355217	0.00117233
CHB061	DLBCL_Unc		304218	90.46	2.86	101327	0.311604	0.0873533	0	4.46415	12.9205	0	5.10952	0.065189	9.18383	0.0469361	0.363755	0	0.26206	4.73794	0.0795306	9.83051	10.8214	0.126467	0	0	0	0.135593	4.8292	0.0378096	3.29987	1	0	21.2282	0.0247718	0	0.112125	7.90613	0.0808344	2.23729	0	69.0743	1.44198	0	0.470665	3.02608	1.14602	0.104302	0
CHB067	DLBCL_Unc		210793	83.95	2.2	92090	1.03195	0.13099	0	0.734824	7.12939	0	0.461661	0.129393	0.193291	0.442492	0.0527157	0	0.501597	2.13259	1.20128	0.13738	0.586262	1.77796	0	0	0	2.23642	0.678914	0.279553	1.90256	2.11981	0.392971	85.845	0.35623	0	0.445687	2.17093	0.314696	1.09105	0	8.89776	25.3019	0	0.450479	0.825879	0.583067	0.142173	0
CHB083	DLBCL_Unc		191030	90.6	3.01	59361	4.96758	0.142145	0	0.0274314	15.5661	0	0.665835	0.122195	29.5661	0.074813	1.39651	0	0.0074813	9.70823	0.27182	0.0174564	23.4489	10.0324	0	0	0	0.620948	1.38903	0.0798005	1.22195	3.72569	0	0.149626	0.074813	0	0.229426	4.31671	0.177057	0.226933	0	54.0125	1.43641	0	0	2.50374	1	0.822943	0
CHB103	DLBCL_Unc		119190	89.28	5.52	20433	1.14722	0.0359066	0	1.97307	23.1544	0	1	0.0861759	2.7684	0.344704	0.157989	0	0.29623	0.944345	0.254937	0.0179533	1.29084	3.87433	0	0	0	0.156194	0.29982	0.125673	2.14363	0.606822	4.04129	0.29982	0.0807899	0	0.274686	1.25135	0.0305206	2.85817	0	4.03052	1.04488	0	0.517056	0.594255	1.04129	0.0718133	0
CHB108	DLBCL_Unc		191304	90.84	2.13	84536	0.403471	0.16269	0	0.00650759	92.3102	0	1.98698	0.685466	0.0498915	3.22343	0.169197	0.00433839	0.0151844	1.94794	1.51193	0.0759219	0.0347072	1.90889	0.00433839	0	0	3.57918	0.0260304	2.27983	0.0498915	2.66594	0	0.477223	1.49241	0	0.342733	1.96529	0.032538	0.822126	0	2.16703	0.0780911	0	0.032538	1	6.91757	0.763557	0
CHB139	DLBCL_Unc		170246	90.61	2.205	72763	0.54251	0.206478	0	0.0148448	29.2186	0	1.1336	0.635628	6.05263	0.182186	0.0310391	0	0.0323887	1.75034	5.24022	0.523617	3.65317	1	0	0	0	1.39676	0.211876	0.480432	2.25371	2.77463	0.0296896	1.68556	0.338731	0	0.531714	7.60054	0.101215	7.28205	0	2.92038	4.54791	0	0.00674764	0.77193	0.434548	0.132254	0
CHB141	DLBCL_Unc		137639	88.69	15.34	8518	0.892405	0.493671	0	0.227848	33.3544	0	0.78481	3.22152	22.7405	0	0.436709	0	0	5.90506	1.31013	0.341772	7.12658	2.74684	0	0	0	2.27848	0.525316	0.107595	0.962025	0.322785	0	206.627	0.291139	0	0.107595	45.9747	0.689873	1.40506	0	5.55063	2.8038	0	0	2.4557	0.759494	5.86076	0
CHB164	DLBCL_Unc		142896	92.14	3.165	42991	1.58472	0.0830565	0	0.219269	26.9635	0	2.12957	0.976744	10.495	0.109635	0.0797342	0	0.269103	7.53156	0.0996678	0.0863787	12.5548	24.4751	0	0	0	0.156146	1.17608	0.0265781	3.9402	0.335548	0.0166113	0.375415	0.328904	0	0.139535	6.23256	0.538206	0.55814	0	8.12625	0.00332226	0	0.242525	2.81395	4.5814	0.232558	0
CHB184	DLBCL_Unc		148088	91.06	1.985	70548	0.501176	0.277647	0	0.0682353	18.0047	0	0.689412	0.112941	10.2282	0.124706	0.08	0	0.122353	1.83765	0.411765	0.0611765	6.24706	2.96471	0	0	0	0.475294	0.28	0.0682353	1.73412	1.51059	0	1.90824	6.67059	0	0.4	2.65647	1.62353	1.09176	0	2.49412	13.1082	0	0.214118	0.642353	0.710588	0.0964706	0
CHB193	DLBCL_Unc		158988	90.83	1.52	98493	0.611894	0.172144	0	1.84507	17.8498	0	1	0.43662	3.78247	0.120501	0.0532081	0	0.0422535	2.08764	1.5759	0.190923	3.75587	0.928012	0	0	0	0.896714	0.345853	0.194053	1.61815	4.67762	0	3.58685	0.380282	0	0.543036	1.53834	0.0876369	3.20188	0.0140845	5.67449	19.0016	0	0.0610329	1.02817	0.452269	0.115806	0
CHB227	DLBCL_Unc		257433	89.26	1.48	163388	1.90752	0.208385	0	0.0628853	24.0949	0	0.589396	1.33539	0.750925	0.167694	0.462392	0	0.404439	5.26017	0.204686	0.723798	4.92848	1.61036	0	0	0	0.310728	0.594328	0.0357583	2.3058	1.77065	0	0.00493218	0.0653514	0	0.163995	4.47719	0.0739827	0.49815	0	17.6375	1.26757	0	0.35635	1.47349	1.2688	0.0628853	0
CHB258	DLBCL_Unc		15122	84.13	2.545	5607	0.881356	0.237288	0	0.338983	29.2542	0	1.28814	0	5.27119	0.542373	0.186441	0	0.0677966	1.22034	0.38983	1.23729	3.52542	1.23729	0	0	0	3.64407	0.338983	0.0338983	4.30508	1.05085	0	0.0508475	0.0338983	0	0.0169492	1.86441	0.305085	0.118644	0	3.10169	0.932203	0	0	1.44068	1.0678	0.271186	0
CHB268	DLBCL_Unc		62989	90.56	1.63	36571	0.88587	0.951087	0	0.0326087	23.125	0	4.66304	0.25	5.42935	0.456522	1.4837	3.16304	13.8043	0.804348	0.0923913	0.0706522	10.2826	2.02717	0	0	0	0.271739	0.630435	0.0163043	2.08152	2.42935	0	0.5	0.467391	0	0.0380435	2.05978	1.125	0.570652	0	5.39674	0.26087	0	21.7446	2.34783	0.847826	0.108696	0
CHB284	DLBCL_Unc		13786	88.62	1.32	9848	0.76	0.84	0	0.28	19.68	0	0.96	0.52	0.52	0.08	0.04	0	0.32	2.84	1.48	0.64	0.52	1.36	0	0	0	6.64	5.4	0.6	20.72	0.68	0	8.2	0.56	0	0.28	16.6	1.04	0.48	0	6.08	20.28	0	0.8	0.92	1.12	0.8	0
CHB329	DLBCL_Unc		109185	90.09	6.61	15802	0.227545	0.670659	0	0.0359281	58.6347	0	1.31138	0.97006	7.72455	0.101796	1.2515	0	0.11976	0.389222	0.353293	1.68862	48.1437	1.25749	0	0	0	0.299401	3.71257	0.0838323	3.5509	0.724551	0	104.168	0	0	0.0658683	1.26946	0.832335	1	0	11.1138	0.00598802	0	0.221557	5.49102	0.898204	6.32934	0
CHB366	DLBCL_Unc		132481	83.62	9.685	13097	0.348089	0.285714	0	0.647887	16.3763	0	2.01408	3.93763	2.36016	0.100604	0.472837	0	0.0221328	0.649899	0.541247	2.30382	7.84507	2.04024	0	0	0	0.311871	0.935614	0.187123	1.88531	1.43863	0	3.8169	0.257545	0	1.36821	1.5171	0.171026	1.53924	0	4.84708	42.338	0	0.0301811	3.18913	0.527163	0.798793	0
RT3#15	DLBCL_Unc		185238	91.48	2.47	71032	1	0.403509	0	0	18.5333	0	2.12632	1.65088	15.5526	0.205263	0.866667	0	0.773684	0.819298	0.077193	0.0333333	6.54561	2.07018	0	0	0	0.12807	0.754386	0.0719298	1.23333	1.07544	0	16.6193	0.0666667	0	0.196491	4.34211	0.759649	0.373684	0	6.95263	0.859649	0	1.02807	1.25614	0.589474	0.133333	0
RT3#28	DLBCL_Unc		86344	91.48	1.53	53673	1.30769	0.117057	0	0	16.1304	0	1.85619	4.47157	5.23077	0.571906	0.207358	0	0.458194	0.665552	0.29097	0.143813	3.10033	2.02007	0	0	0	0.240803	0.237458	0.0501672	1.29097	1.98662	0	40.1137	0.595318	0	0.0367893	4.12375	0.397993	1.19398	0	3.96321	6.29766	0	0.943144	0.765886	0.645485	0.371237	0
RT3#35	DLBCL_Unc		39945	90.59	1.47	25684	1.87121	0.537879	0	0.189394	20.0606	0	7.35606	0.560606	4.81061	0.378788	1.59091	0	0.189394	1	0.181818	0.0151515	3.88636	9.35606	0	0	0	0.318182	0.712121	0.00757576	3.36364	1.57576	0	0.106061	0.0606061	0	0.212121	2.7197	0.416667	0.674242	0	7.95455	43.0758	0	0.242424	3.17424	0.651515	2.12879	0
RT3#39	DLBCL_Unc		56699	90.65	2.11	25498	0.231527	0.463054	0	0.044335	15.4926	0	2.9064	0.226601	6.65517	0.17734	1	1.7734	7.40394	0.679803	0.0344828	0.00985222	7.65517	1.39409	0	0	0	0.187192	0.522168	0	1.97044	0.901478	0	0.517241	0.00985222	0	0	3.17241	1.15764	0.566502	0	7.17734	0.916256	0	14.064	1.40887	0.694581	0.157635	0
SENIOR012	DLBCL_Unc		90369	86.44	4.66	18312	0.859223	0.150485	0	0.143204	28.8811	0	1.4733	0.720874	2.53884	1.24757	0.291262	0	0.468447	0.546117	1.1335	0.0849515	2.31553	2.01214	0	0	0	0.740291	0.645631	0.208738	1.68447	3.70146	0	1.1068	0.286408	0	0.305825	1.32039	0.330097	1.04854	0	5.79126	0	0	0.587379	1.13835	1.19417	0.218447	0
CHB051	DLBCL_Unc		246979	90.84	1.395	166554	6.92587	0.12936	0	0.0305233	58.3517	0.292151	1.85174	0.468023	4.94622	0.96657	0.222384	0.00436047	0.00581395	4.14099	1.32703	0.00145349	1.03634	5.44767	0	0	0	0.684593	0.186047	0.328488	3.21802	10.1395	0	9.31831	0.0203488	0	0.0348837	2.02907	0.125	0.357558	0	9.07122	0.116279	0	0.0130814	0.334302	2.5625	0.119186	0
CHB078	DLBCL_Unc		210762	90.96	1.34	149026	3.0619	0.129524	0	2.94952	7.02667	0	0.9	0.218095	3.75238	0.226667	0.319048	0.00285714	2.16667	2.0819	0.180952	0.205714	1.03619	1.63524	0	0	0	0.305714	0.389524	0.0714286	2.73333	1.90857	0	0.144762	3.83714	0	0.294286	0.566667	0.0742857	6.63905	0	8.94286	1.82857	0	2.60095	1.78762	1.07048	1.59524	0
CHB113	DLBCL_Unc		202469	91.23	1.39	137532	1.44632	0.896842	0	1.67579	4.68632	0	3.66316	0.168421	12.8316	0.52	1.09895	0	4.43579	2.00211	0.0168421	11.3011	8.77895	0.448421	0	0	0	0.185263	0.164211	0.0252632	14.3937	0.178947	0	0.00842105	0.926316	0	0.0105263	0.250526	0.974737	1	0.00631579	8.50737	24.6063	0	5.41895	10.9642	2.31579	2.40211	0
CHB189	DLBCL_Unc		110669	81.22	2.6	40457	0.637602	0.970027	0	0.318801	10.4469	0	0.275204	0.0027248	3.51499	0.482289	0.479564	0	7.02725	1.43052	0.0980926	11.5068	1.93188	1.72752	0	0	0	2.59673	1.44414	0.144414	6.23978	1.3515	0	24.6131	0.376022	0	0.0817439	0.163488	0.125341	1.13896	0	7.58038	0.53951	0	3.25341	1.29973	2.52316	0.141689	0
CHB203	DLBCL_Unc		260553	91.16	1.55	159275	1.1532	0.422559	0	1.14057	17.835	0	1.1936	0.174242	18.1591	0.201178	0.19697	0	2.44444	2.88047	0.154882	11.0741	1.99747	1.38805	0	0	0	0.260943	0.308081	0.0361953	1.6532	1.26347	0	0.515152	0.805556	0	0.0353535	0.445286	0.03367	4.42761	0	10.8426	4.51347	0	3.24579	3.11279	1.18771	0.619529	0
CHB064	DLBCL_Unc		240946	91.25	3.84	60287	0.16129	0.0623656	0	0.11828	41.1011	0	1.25376	0.458065	6.91828	0.0537634	0.187097	0	0.0989247	2.51613	1.18065	0.6	4.58065	3.03656	0	0	0	0.941935	0.367742	0.137634	3.97849	1.10538	0	103.871	0.384946	0	2.90753	15.2645	0.176344	0.748387	0	4.86022	3.16774	0	0.273118	1.48387	0.397849	0.101075	0
CHB001	FL	Training Cohort	178636	88.79	16.515	10214	0.840941	0.683264	0	0.0276625	24.8741	0	0.694329	1	4.94606	0.764869	0.106501	0	0.0318119	1.26418	3.43154	0.242047	4.36238	4.14385	0	0	0	2.16598	0.240664	0.511757	1.0899	3.55878	0	0.937759	0.594744	0	0.868603	2.66113	0.00414938	4.51176	0	2.30705	0.807746	0	0	1.72337	0.479945	0.930844	0
CHB007	FL	Training Cohort	189301	91.87	1.36	132096	1.47421	0.136905	0	0.00595238	9.6131	0	1.63095	1.27778	4.45635	0.218254	0.0456349	0	0.0436508	2.87698	0.303571	0.769841	5.74008	2.02381	0	0	0	0.625	0.365079	0.0853175	1.38889	2.38889	0	76.7361	0.299603	0	0.212302	11.1964	1.46825	1.78175	0	5.66468	1.26389	0	0.0734127	0.589286	0.85119	0.115079	0
CHB026	FL	Training Cohort	268176	90.61	1.325	192357	0.489185	0.295341	0	0.0865225	4.41098	0	1.21048	0.324459	6.7188	0.300333	0.110649	0.000831947	0.784526	2.34942	0.460898	1.47754	5.49584	1.78619	0	0	0	0.916805	0.398502	0.182196	1.82779	1.00832	0	21.0849	0.258735	0	0.732113	1.87105	0.134775	1.7812	0	11.4151	3.87604	0.000831947	1.18303	1.60732	0.819468	0.435108	0
CHB031	FL	Training Cohort	149936	90.16	1.41	99522	0.965665	0.758226	0	0.0758226	10.4478	0	0.683834	0.500715	6.87983	0.351931	0.144492	0	0.994278	1.67525	0.959943	2.95136	7.91702	3.92275	0	0	0	1.21459	0.243205	0.223176	1.41917	2.26752	0	1.28898	0.898426	0	1.18455	1.43491	0.244635	0.726753	0.0143062	5.34049	1.25465	0	1.20029	0.957082	0.480687	0.447783	0
CHB077	FL	Training Cohort	200235	84.08	1.58	121330	0.821705	0.473837	0	0.0852713	4.77422	0	0.930233	0.0978682	3.15891	0.104651	0.225775	0	0.916667	1.7374	0.623062	3.81298	6.56686	1.36337	0	0	0	1.25969	1.37209	0.327519	1.27035	1.79554	0	9.39826	0.727713	0	0.880814	1.54651	0.161822	1.8062	0.000968992	4.61434	6.68702	0.00581395	1	0.916667	0.48062	1.37694	0.000968992
CHB106	FL	Training Cohort	223564	90.03	1.81	116850	1.11901	0.193199	0	0.0386399	15.4807	0	1.08346	3.0881	36.3493	0.0108192	0.15456	0	0.00309119	2.22102	1.12056	1.69706	21.5301	1.37713	0	0	0	0.625966	0.214838	0.0865533	0.483771	2.08964	0	37.34	0.122102	0	1.06337	5.82535	0.391036	0.302937	0	4.1932	0.53323	0	0.00463679	1.51932	0.530139	2.18856	0
CHB127	FL	Training Cohort	219293	91.29	3.15	65970	0.824458	0.406312	0	0.0483235	11.2751	0	0.552268	0.265286	3.32249	0.179487	0.086785	0	0.226824	2.77022	0.581854	0.844181	3.11637	1.01677	0	0	0	2.01677	1.75641	0.245562	4.40039	4.59467	0.00591716	18.9477	0.487179	0	0.543392	2.94675	0.16568	1.714	0	5.98323	0.427022	0	0.257396	1	0.858974	0.209073	0
CHB169	FL	Training Cohort	18589	37.84	1.79	9707	0.241935	2.06452	0	0.0806452	2.54839	5.46774	0.193548	0.016129	10.1452	0.0322581	0.0967742	0	0.0483871	0.709677	0.16129	2.37097	34.9516	1.70968	0	0	0	1.85484	1.62903	0.145161	3.22581	1.01613	0	4.56452	0.0483871	0	0.5	1.6129	0.354839	0.274194	0	1.08065	2.04839	0	0.0322581	1.19355	2.91935	0.0483871	0
CHB171	FL	Training Cohort	127255	90.58	1.605	74331	0.964789	0.424883	0	0.300469	21.723	0	0.880282	0.197183	8.26761	0.150235	0.0751174	0	0.631455	3.71831	1.38028	0.57277	5.25587	0.798122	0	0	0	0.788732	0.647887	0.190141	2.07512	5.78873	0.00234742	5.33803	0.267606	0	0.328638	1.93427	0.504695	1.44836	0	9.82394	23.9366	0	0.511737	1.0939	0.528169	0.119718	0.00234742
CHB179	FL	Training Cohort	119671	92.31	1.19	95811	0.405836	0.275862	0	0.0265252	5.25995	0	1.47745	1.95756	11.626	0.246684	0.204244	0	0.0238727	4.06897	0.498674	0.400531	4.31034	1.59416	0	0	0	1.40053	1.17241	0.124668	2.74801	1.44032	0.0159151	66.1247	0.302387	0	0.94695	3.37401	0.222812	2.42706	0	6.97613	3.08223	0	0.0238727	1.6313	0.625995	0.427056	0
CHB194	FL	Training Cohort	103193	91.09	1.2	81683	0.52356	0.141361	0	0.143979	20.7906	0	1.29843	1.71466	11.9215	0.162304	0.0863874	0	0.091623	5.82461	1.08115	0.615183	5.37696	1.70419	0	0	0	0.725131	0.591623	0.151832	1.29843	2.69372	0	5.22513	0.232984	0	0.502618	2.81152	0.219895	0.913613	0	11.1937	3.34817	0	0.0706806	0.979058	0.876963	0.0994764	0
CHB197	FL	Training Cohort	98984	90.85	2.06	45730	0.549637	0.062954	0	0.0266344	10.3995	0	0.745763	1.94673	8.79661	0.0702179	0.062954	0	0.0193705	1.72881	2.09685	1.91283	1.62712	2.3632	0	0	0	1.82324	0.711864	0.198547	1.37046	1.19855	0	5.00969	0.51816	0	1	10.1065	0.0145278	0.680387	0.0484262	3.07022	3.53027	0	0.00726392	0.733656	0.348668	0.225182	0
CHB198	FL	Training Cohort	165063	91.15	1.18	132752	1.67455	0.350909	0	0.0472727	10.6327	0	1.83636	0.210909	24.3236	0.0727273	0.212727	0	0.141818	2.60364	1.01091	9.05636	3.5	1.78182	0	0	0	1.52727	0.321818	0.170909	2.04545	0.818182	0	1.34909	4.20364	0	0.478182	5.18545	0.741818	0.594545	0.0527273	3.92909	3.09091	0	0.116364	1.41636	1	3.36182	0.00181818
CHB200	FL	Training Cohort	84572	91.62	1.21	65903	0.436195	0.227378	0	0.0835267	10.3179	0	0.800464	0.366589	3.84919	0.12993	0.062645	0.00232019	0	1.55916	2.16241	2.20186	3.62413	3.65893	0	0	0	1.98376	0.440835	0.457077	1.42227	1.48492	0	6.50116	0.774942	0	1.48492	2.29466	0.025522	0.793503	0.00696056	2.05336	3.18561	0	0.00464037	0.953596	0.452436	0.194896	0
CHB202	FL	Training Cohort	119914	90.95	1.63	69898	1.42286	0.569524	0	0.0609524	10.8343	0	0.786667	1.09905	9.14286	0.0704762	0.295238	0	0.112381	2.65524	0.862857	3.82857	6.81524	1.90286	0	0	0	0.765714	0.727619	0.213333	2.3981	1.48952	0	0.580952	0.238095	0	0.748571	2.34667	0.161905	0.346667	0.00571429	4.24762	2.25524	0	0.125714	3.29905	0.740952	0.659048	0.00190476
CHB206	FL	Training Cohort	103393	89.86	2	47908	0.899676	0.126214	0	0.0647249	46.2362	0	1.73463	1.97411	19.7249	0.0194175	0.0485437	0	1.31715	3.2233	0.71521	0.194175	5.53074	0.271845	0	0	0	0.23301	0.980583	0.0323625	2.40129	3.8932	0	2.23625	0.122977	0	0.161812	5.19094	0.139159	0.747573	0.326861	7.10032	0.569579	0	1.26537	0.7411	0.550162	0.194175	0
CHB217	FL	Training Cohort	129022	90.04	1.46	82449	0.438078	0.868762	0	0.341959	12.4307	0	0.578558	0.314233	13.0628	0.0277264	0.140481	0	0.266174	3.90203	0.987061	1.61553	11.2052	1.33826	0	0	0	1.13863	1.01294	0.210721	1.98152	4.44547	0.00184843	8.36044	0.192237	0	0.926063	1.11275	0.0369686	0.626617	0	12.3734	3.68577	0	0.207024	1.90758	0.44732	0.441774	0
CHB219	FL	Training Cohort	229951	91.41	1.83	119278	0.705623	0.23925	0	0.0429989	14.301	0	1.00992	0.766262	19.473	0.158765	0.124587	0	0.114664	2.0441	1.09482	0.491731	5.97905	2.09482	0	0	0	1.22712	0.45204	0.228225	2.08049	3.20728	0	22.5436	0.351709	0	1.36714	5.30209	0.199559	0.76516	0	4.3065	5.97574	0	0.112459	1.42227	0.618523	0.112459	0
CHB221	FL	Training Cohort	56354	89.23	5.03	10483	0.0872483	0.120805	0	0.0805369	11.8188	0	2.00671	2.95302	1.25503	0.255034	0.167785	0	0.52349	0.66443	2.44295	0.0738255	2.28859	1.55705	0	0	0	2.25503	1.04027	0.0738255	4.42953	0.919463	0	23.8859	0.228188	0	1.24161	19.9262	0.805369	0.288591	0	5.03356	4.36913	0	0.315436	0.979866	0.489933	3.79195	0
CHB230	FL	Training Cohort	186266	90.67	1.63	107880	0.925395	0.160689	0	0.0659971	39.3286	0	1.55954	1.0703	9.57245	0.0502152	0.0631277	0	0.0674319	3.1406	0.783357	0.071736	9.20516	1.03156	0	0	0	0.248207	0.305595	0.104735	6.25108	7.50215	0.0215208	2.87088	0.133429	0	0.241033	4.04017	0.289813	1.17504	0	12.1463	0.317073	0	0.061693	1.95409	0.787661	0.393113	0
CHB231	FL	Training Cohort	104338	89.73	2.07	47182	1.03981	0.0913349	0	0.0983607	20.9087	0	1.09602	1.67916	23.0913	0.196721	0.0679157	0	1.48712	2.23185	3.58782	0.559719	5.60422	1.60422	0	0	0	1.10773	0.498829	0.199063	1.8829	4.87588	0.0210773	0.620609	0.208431	0	0.629977	3.95082	0.119438	0.87822	0	4.88759	2.72834	0	1.35363	1.23185	0.512881	0.105386	0
CHB232	FL	Training Cohort	248265	90.58	1.495	157272	2.66912	1.36029	0	0.112395	17.9328	0	1.02731	1.05252	29.521	0.0220588	0.217437	0	1.86765	3.81513	0.57458	1.43382	19.9853	1.31513	0	0	0	0.419118	0.264706	0.0640756	0.620798	2.57773	0	0.12605	0.0451681	0	0.039916	1.0063	0.428571	0.480042	0	12.7384	1.60819	0	1.82878	2.57458	0.481092	0.388655	0.00210084
CHB246	FL	Training Cohort	86960	70.24	4.175	19798	0.467492	0.136223	0	0.0650155	15.2012	0	1	0.312694	13.1362	0	0.111455	0	0.0309598	2.52012	1.3839	1.44582	4.08669	1.86378	0	0	0	1.79257	0.188854	0.216718	1.26935	1.24458	0	13.2105	0.380805	0	0.436532	13.9938	0.337461	1.22601	0	4.31889	5.7678	0	0.0216718	0.857585	0.486068	0.22291	0
CHB247	FL	Training Cohort	41129	65.3	1.44	27008	0.675258	0.747423	0	0.438144	9.21134	0	0.469072	0.0618557	4.21134	0.443299	0.154639	0	0.649485	1.60825	0.623711	2.28866	4.15464	1.87113	0	0	0	3	2.1701	0.525773	3.54124	3.40206	0	1.82474	0.747423	0	0.778351	0.685567	0.0309278	0.603093	0	3.98454	2.45876	0	0.42268	1.07732	1.27835	0.350515	0
CHB250	FL	Training Cohort	121090	91.96	1.79	64022	0.420619	0.156701	0	0.00824742	14.6268	0	1.09897	0.342268	10.2454	0.115464	0.028866	0.00206186	0	2.09691	3.03299	1.70928	4.2433	2.30103	0	0	0	2.38969	0.494845	0.171134	1.11959	2.28041	0.00206186	20.9979	0.331959	0	0.88866	5.54639	0.0453608	1.50515	0	3.20825	5.05155	0	0.0123711	0.868041	0.249485	0.305155	0
CHB251	FL	Training Cohort	155809	91.06	3.95	37404	0.889374	0.227074	0	0.0873362	23.9389	0	1.33624	1.35517	9.23726	0.10917	0.084425	0.00582242	0.0815138	1.26201	1.17031	3.64774	5.19068	1.22562	0	0	0	1.82824	0.930131	0.211063	2.1441	1.12227	0	1.07569	0.280932	0	0.899563	6.79185	0.0407569	0.308588	0.0524017	2.2591	5.24891	0	0.103348	1.57933	0.257642	0.260553	0
CHB253	FL	Training Cohort	255477	91.3	1.33	181692	1.29674	0.324431	0	0.0544016	13.8447	0	1.05341	0.165183	18.7161	0.0830861	0.192878	0	0.872404	2.19881	1.20772	7.39565	10.0287	2.19585	0	0	0	0.643917	0.194857	0.124629	0.811078	1.87834	0.00197824	2.83877	0.510386	0	0.733927	2	0.0820969	1.72898	0.00197824	3.06231	0.714144	0	1.00593	0.93274	0.533136	0.552918	0
CHB256	FL	Training Cohort	226192	91	1.33	160438	0.747951	0.339139	0	0.0737705	14.2674	0	1.42623	1.68443	22.1475	0.0471311	0.140369	0.00102459	0.653689	2.62193	1.27049	9.12807	5.23668	0.927254	0	0	0	0.595287	0.752049	0.185451	1.13934	4.65369	0	0.545082	0.534836	0	0.535861	1.78074	0.106557	1.53996	0	9.86885	0.814549	0	0.67623	1.26127	0.418033	0.67418	0
CHB257	FL	Training Cohort	215792	91.33	1.72	119077	0.618992	0.147714	0	0.0656506	19.6307	0	1.74678	0.350528	17.177	0.0726846	0.0468933	0	0.0199297	1.99414	2.00117	3.25909	6.23329	1.69402	0	0	0	1.6694	0.417351	0.233294	1.41735	3.01407	0	1.69988	0.357562	0	0.416178	4.35404	0.199297	2.54982	0	3.52989	1.16295	0	0.0234467	0.950762	0.416178	0.181712	0
CHB263	FL	Training Cohort	225440	91.44	1.25	171271	1.34068	0.481645	0	0.0631424	23.1512	0	1.89427	4.14097	30.2907	0.0499266	0.302496	0	1.1953	1.98972	1.7812	5.55947	27.0264	1.59765	0.00146843	0	0	0.82232	0.298091	0.140969	1.04699	3.09104	0	0.32746	0.600587	0	1	1.55507	0.0734214	3.06021	0.0264317	2.70044	0.914831	0	1.279	2.14391	0.602056	0.847283	0.00440529
CHB275	FL	Training Cohort	143196	68.62	1.7	79948	0.49923	0.167951	0	0.0523883	18.5485	0	1.80123	2.27581	13.4022	0.0847458	0.0354391	0	0.0909091	1.31895	2.19414	0.996918	5.3698	1.05085	0	0	0	1.14022	0.448382	0.198767	1.21572	3.39599	0	2.07242	0.286595	0	0.753467	5.48228	0.143297	1.73035	0.00308166	3.01849	3.43914	0	0.123267	0.906009	0.40678	0.0539291	0
CHB282	FL	Training Cohort	123678	91.12	1.41	83184	1.23464	0.52514	0	0.0335196	16.9162	1.52514	3.84916	0.703911	48.1899	0.0391061	0.0949721	0.0111732	0.173184	1.77095	1.34078	11.3017	16.4413	3.01676	0	0	0	0.916201	0.284916	0.0893855	0.726257	0.625698	0	17.2402	0.184358	0	0.424581	9.53631	0.944134	0.675978	0.726257	3.06704	1.0838	0	0.324022	2.52514	0.698324	0.938547	0
CHB286	FL	Training Cohort	8135	20.07	1.41	5347	0.882353	0.911765	0	0.0294118	12.0588	0	2	0.558824	4.88235	0.117647	0.0882353	0	0.205882	1.11765	1.61765	1.08824	9.41177	1.26471	0	0	0	3.85294	0.323529	0.294118	1.52941	1	0.0294118	0.852941	0.352941	0	1.97059	8.73529	0.147059	0.205882	0	6.44118	2.52941	0	0.235294	1.82353	0.882353	0.0294118	0
CHB293	FL	Training Cohort	39083	89.94	1.36	27342	0.95092	0.631902	0	0.0920245	20.2209	0	2.62577	10.0429	8.28834	0.441718	0.319018	0	0.472393	1.04908	1.49693	0.564417	13.9816	1.46012	0	0	0	0.730061	1	0.226994	2.41718	5.19018	0	6.6135	1.06748	0	1.71166	4.03681	0.349693	2.03681	0	5.49693	3.42945	0	0.282209	2.16564	0.374233	0.705521	0
CHB294	FL	Training Cohort	86979	90.18	1.27	65029	1.14196	0.287066	0	0.0410095	18.7918	0	3.90536	16.8738	20.0473	0.602524	0.107256	0	0.100946	1.73502	2.2429	0.135647	8.84543	2.06309	0	0	0	1.11672	0.583596	0.205047	2.26498	5.54574	0.00630915	0.949527	0.62776	0	1.5836	9.10095	0.656151	2.05994	0	6.37539	1.55521	0	0.173502	1.66877	0.59306	0.167192	0
CHB252	FL	Validation Cohort	86994	91.25	2.22	36991	0.828479	0.401294	0	0.0614887	31.1521	0	0.711974	1.32039	6.75728	0.0647249	0.100324	0	0.12945	1.72168	0.883495	0.666667	7.78317	1	0	0	0	0.993528	1.01618	0.152104	1.47896	2.97087	0	14.7282	0.291262	0	0.491909	3.33981	0.268608	1.3301	0	4.83172	0.601942	0	0.168285	1.32686	0.92233	0.119741	0
CHB003	FL	Validation Cohort	287981	90.24	1.25	218878	1.02235	0.465922	0	0.145251	10.6391	0	2.79218	2.95642	12.4603	0.165363	0.148603	0.00223464	0.298324	2.99777	0.787709	0.735196	13.0067	5.23687	0	0	0	1	0.496089	0.283799	1.49609	1.14637	0	0.127374	0.421229	0	1.35307	5.41006	0.446927	1.8	0	5.35754	1.16201	0	0.293855	2.19106	1.27263	0.270391	0.00223464
CHB008	FL	Validation Cohort	206956	89.96	2.86	68748	1.08049	0.288864	0	0.133407	16.8721	0	0.875413	1.71444	6.09041	0.0837927	0.411246	0	1.67585	2.62073	0.544653	1.79162	9.70011	1.38148	0	0	0	0.54796	0.663727	0.195149	0.938258	1.66924	0.0231533	7.53583	0.249173	0	0.541345	1.70783	0.334068	1.92834	0.0286659	4.61411	3.81698	0.00330761	1.3484	1.06725	0.84344	0.439912	0
CHB009	FL	Validation Cohort	298877	91.17	1.77	159181	1.89642	0.945483	0	0.0607477	29.074	0	0.626947	1.52492	14.4533	0.0817757	0.255452	0	0.194704	1.82321	1.63785	25.1636	7.71184	2.85358	0	0	0	0.324766	0.55919	0.281931	1.42056	3.00935	0.485202	0.88785	0.470405	0	0.299844	0.934579	0.143302	1.01947	0	4.24221	5.29907	0	0.239097	1.70405	0.466511	0.184579	0.000778816
CHB052	FL	Validation Cohort	216431	90.89	1.51	136603	0.548585	0.206642	0	0.0467405	14.7294	0	0.96064	1.25707	10.5228	0.0504305	0.162362	0	0.131611	1.76876	2.01845	9.16113	9.58795	2.2214	0	0	0	0.733087	0.215252	0.366544	1	1.36285	0	15.2005	0.473555	0	0.339483	2.5203	0.0184502	1.71218	0	2.8893	5.7294	0	0.161132	1.23616	0.788438	0.0885609	0.00246002
CHB201	FL	Validation Cohort	186360	91.31	1.27	139251	0.661812	0.438511	0	0.145631	18.7298	0	1.66667	0.346278	11.4854	0.0469256	0.237864	0	0.160194	2.3657	1.65858	7.05825	8.40291	2.73301	0	0	0	0.954693	0.221683	0.299353	0.598706	1.78641	0	5.66181	1.06472	0	0.542071	2.40777	0.0453074	1.98706	0.0291262	2.40939	0.956311	0	0.200647	0.991909	0.605178	0.101942	0
CHB214	FL	Validation Cohort	209104	90.51	1.43	137269	1.05195	0.337662	0	0.0742115	14.3673	1.3692	2.24861	0.395176	47.7106	0.0445269	0.306122	0.00185529	0.122449	3.20594	1.25788	1.04267	20.4842	1.15955	0	0	0	0.831169	0.207792	0.178108	0.851577	1.8961	0	32.9963	0.22449	0	0.473098	6.94249	0.202226	0.820037	0.00185529	9.68831	1.77737	0.19295	0.113173	1.65677	1	0.0482375	0.00185529
CHB218	FL	Validation Cohort	295228	90.99	1.31	212745	2.16031	0.775876	0	0.251362	10.3961	0	1.14086	0.150195	20.323	0.0560311	0.0544747	0	0.71284	1.64125	1.3751	10.4288	10.3105	2.18132	0	0	0	0.684825	0.280156	0.137743	0.648249	1.87004	0	2.05603	0.691829	0	1.4358	1.1821	0.0840467	0.91284	0.00233463	2.81012	7.1035	0	0.729183	1.09883	0.385214	0.28716	0.00155642
CHB229	FL	Validation Cohort	225455	90.84	2.24	95218	2.28892	0.477573	0	0.0725594	28.8602	0	0.849604	0.332454	24.252	0.0712401	0.147757	0.00263852	0.46438	4.01847	1.61478	6.40369	14.2744	0.997361	0	0	0	0.563325	0.539578	0.0870712	0.792876	7.84169	0.0118734	1.42084	0.113456	0	0.274406	1.27836	0.114776	0.87467	0	14.8839	1.20712	0	0.343008	1.81266	0.408971	1.01451	0
CHB249	FL	Validation Cohort	204768	91.54	1.36	142991	0.533239	0.152758	0	0.0608204	18.1047	0	1.19661	3.08911	29.1259	0.0523338	0.0410184	0	0.0749646	4.69307	0.69024	2.03112	12.9364	1.66054	0	0	0	0.574257	0.410184	0.0990099	1.18812	3.10608	0	3.35361	0.231966	0	0.338048	5.37058	0.531825	0.674682	0	10.7808	5.67893	0	0.0579915	2.28571	0.58133	0.0636492	0
CHB255	FL	Validation Cohort	161490	91.79	1.65	92944	1.18126	0.458248	0	0.0509165	27.8778	0	1.62729	0.771894	17.833	0.13442	0.124236	0	1	4.33605	0.507128	0.0590631	6.18941	3.42159	0	0	0	0.698574	0.452138	0.13442	1.3279	5.85743	0	40.7454	0.415479	0	0.608961	2.26069	0.586558	0.751527	0	7.08758	0.617108	0	0.887984	1.24236	0.690428	0.1222	0
CHB272	FL	Validation Cohort	57371	90.69	1.55	35084	0.471831	0.183099	0	0.126761	21.2394	0	1	4.97887	10.6408	0	0.0985916	0.00704225	0.190141	0.767606	1.59155	11.0704	2.47887	1.58451	0	0	0	1.6338	0.373239	0.415493	1.16197	0.84507	0	2.02113	0.507042	0	0.338028	7.60563	0.65493	1.71127	0.211268	4.42958	11.9296	0	0.204225	0.542253	0.605634	0.711268	0
CHB029	FL3B		369562	92	2.5	141341	0.497105	0.137304	0	0.0314309	9.36559	0	1.58644	0.647643	10.9305	0.0645161	0.0388751	0.00413565	3.07858	2.69562	0.493797	0.38048	6.83375	0.971878	0	0	0	0.628619	0.698925	0.150538	1.65509	0.980149	0	16.9967	0.175352	0	1.06452	15.4864	1.08437	1.02481	0	6.42763	2.35897	0	3.62283	0.425145	0.662531	0.0794045	0
RT3#45	FL3B		129435	91.44	6.455	19101	0.700413	0.152893	0	0.0309917	19.5992	0	1.9876	2.09504	5.83678	0.402893	0.0371901	0	3.11777	1	1.33884	0.502066	5.7686	1.41736	0	0	0	0.53719	0.268595	0.119835	1.54545	2.00207	0	7.25413	0.756198	0	0.36157	3.13636	0.444215	6.67149	0	4.88636	1.38636	0	1.68388	0.278926	0.386364	0.206612	0
RT3#22	FL3B		114285	90.33	7.33	14776	0.225933	0.392927	0	0	16.721	0	1.52652	0.257367	4.28094	0.261297	0.962672	2.11002	1	0.493124	0.40275	0.475442	4.29666	0.962672	0.00196464	0	0	0.253438	0.607073	0.0962672	2.30648	2.49902	0	8.03143	0.231827	0	0.257367	1.31041	0.730845	1.22397	0	5.54813	12.4813	0.0275049	1.09823	1.77603	0.59725	0.681729	0
RT3#44	FL3B		148056	91.15	6.035	23306	0.587258	0.397507	0	0.0484765	19.1136	0	4.43213	1.18006	9.45429	0.437673	0.468144	0	1.21745	1.04294	1.62604	0.433518	4.97507	2.15789	0	0	0	0.803324	0.530471	0.232687	2.04571	2.43352	0	0.520776	0.168975	0	0.595568	3.31302	0.199446	1	0	3.61773	4.43629	0	1.22992	1.21468	0.612188	0.236842	0
CHB117	FL3B		376359	91.17	1.82	196017	2.69091	0.143182	0	0.160606	13.7992	0	0.894697	0.178788	8.65379	0.0583333	0.0689394	0.000757576	2.25909	3.69167	0.782576	0.531818	12.6826	1.4	0	0	0	0.530303	0.488636	0.218939	1.12121	3.66818	0	25.9924	0.1	0	0.0772727	5.46061	0.587879	0.935606	0	8.5	0.12197	0	2.39773	0.607576	0.746212	0.0787879	0
CHB211	FL3B		105231	89.37	8.855	11257	0.940048	0.532374	0	0.0527578	18.8106	0	0.884892	3.16307	11.5851	0.0167866	0.268585	0	0.275779	2.10072	0.685851	1.5036	9.97362	2.52038	0	0	0	0.688249	1.21103	0.0671463	2.55635	1.19904	0	2.3765	0.167866	0	0.465228	4.64029	0.0791367	0.352518	0	4.71223	2.29736	0	0.199041	2.6259	0.36211	0.191847	0
CHB259	FL3B		91754	90.77	2.955	29448	0.304094	0.207602	0	0.111111	8.76608	0.0409357	0.994152	0.383041	8.09649	0.0964912	0.0643275	0.00292398	0.0760234	2.0848	1.45029	1.68129	5.52924	2.25439	0	0	0	3.78363	0.432749	0.152047	2.14912	1.72515	0	11.0292	1.2924	0	1.64035	9.5117	0.108187	0.634503	0.0204678	3.63158	7.18421	0	0.0701754	0.663743	0.432749	0.27193	0
RT3#13	FL3B		11748	17.83	1.16	9642	0.354167	0.5	0	0	15.5833	0	1.4375	0.541667	8.1875	0.291667	0.208333	0	0	0.75	1.39583	1.41667	14.0417	1.14583	0	0	0	1.47917	0.416667	0.354167	1.72917	4.79167	0	3.10417	0.5	0	0.875	2.08333	0.0625	2.64583	0	3.16667	1.77083	0	0	1.6875	0.458333	0.4375	0
CHB004	MCL	Training Cohort	138550	90.39	2.42	53939	2.73418	0.0696203	0	0.0126582	51.6392	0	5.74684	1.89873	34.5633	0.221519	0.151899	0	0.0443038	5.75316	0.335443	0.436709	26.7722	7.14557	0	0	0	0.531646	0.607595	0.765823	118.741	2.49367	0.00632911	41.7785	0.398734	0	0.303797	15.7532	0.78481	3.93671	0	6.8481	2.24051	0	0.0632911	1.77848	0.955696	0.139241	0
CHB023	MCL	Training Cohort	1672028	90.71	4.17	377660	1.17761	0.11079	0	0.079838	14.4371	0	1.19844	0.471218	21.6011	0.283772	0.0786809	0.00173561	0.0150419	3.79954	0.894417	0.927394	27.4542	1.73908	0.000578536	0	0	0.81834	0.346833	0.286665	63.9832	2.45704	0	23.4359	0.273937	0	0.379231	6.8166	0.0538039	3.64883	0	8.40237	1.2427	0	0.0176454	1.06942	1.85305	0.0566966	0
CHB040	MCL	Training Cohort	97557	92.02	1.85	49901	1.08333	1.19444	0	0	5	0	2.41667	0.166667	13.4444	0.555556	0.0555556	0	0	1.47222	0	0.888889	25.3889	2.91667	0	0	0	1.02778	3.11111	1.88889	787.5	0.472222	0	712.361	0	0	0.472222	6.38889	0.722222	2.97222	0	4.02778	0.333333	0	0.0277778	5.97222	2.77778	0.222222	0
CHB060	MCL	Training Cohort	122421	91.59	1.69	67902	1.86335	0.248447	0	0.0310559	8.06211	0	1.1118	0.130435	13.4161	0.10559	0.068323	0	0.0434783	5.85093	0.130435	0.795031	9.62733	1	0	0	0	1.65217	2.34161	0.360248	174.323	1.29193	0.0496894	103.031	0.223602	0	0.347826	2.95031	0.428571	1.40994	0	19.559	9.37267	0	0	2.11801	1.16149	0.285714	0
CHB062	MCL	Training Cohort	182712	91.36	1.43	120598	1.34576	0.2	0	0.0881356	11.8271	0	1.27797	0.562712	11.8136	0.311864	0.233898	0.00338983	0.0169492	3.31525	0.420339	1.31525	18.9186	2.58983	0	0	0	1	1.75932	0.454237	125.037	1.66102	0	65.8814	0.369492	0	0.589831	6.85763	0.305085	1.81017	0	8.50508	0.0542373	0	0.0169492	3.06102	1.05424	0.586441	0
CHB079	MCL	Training Cohort	81985	90.54	2.7	28577	4.56482	0.398148	0	0	44.4074	0	2.78704	0.75	19.6204	0.166667	0.0740741	0	0.0648148	10.7778	0.037037	2	21.8148	1.2963	0	0	0	0.611111	1.23148	0.342593	147.537	1.9537	0	25.9907	0.0648148	0	0.138889	5.18518	1	6.92593	0	16.9444	1.19444	0	0.037037	4.58333	0.916667	0.268519	0
CHB099	MCL	Training Cohort	208850	91.44	1.65	119661	1.19262	0.258197	0	0.0163934	6.63934	0	0.991803	0.0942623	11.2131	0.389344	0.0901639	0	0.0122951	3.38525	0.106557	0.897541	10.1885	1.94672	0	0	0	0.991803	2.65164	0.627049	290.582	0.508197	0	2.06967	0.0942623	0	0.340164	2.19262	0.352459	2.25	0	11.2008	10.3074	0	0.00819672	4.12295	1	0.0368852	0
CHB105	MCL	Training Cohort	203498	90.59	1.59	119718	14.8844	0.0977778	0	0.0355556	64.96	0	5.24444	2.11556	43.8533	0.0666667	0.0355556	0	0.0355556	4.84889	0.448889	0.0311111	14.8889	0.862222	0	0	0	0.213333	0.297778	0.235556	116.844	3.18667	0	67.8667	0.128889	0	0.173333	6.29333	0.635556	3.94667	0	22.5778	4.61778	0	0.0177778	0.524444	0.631111	0.0622222	0
CHB125	MCL	Training Cohort	149002	90.96	1.36	103483	1.44654	0.0377358	0	0.00628931	27.3145	0	2.74214	6.74843	35.7484	0.207547	0.100629	0	0	1.91195	0.220126	0.603774	44.1824	4.10063	0	0	0	1.08176	0.528302	0.207547	156.138	0.18239	0	81.8679	0.081761	0	0.106918	12.1321	0.138365	4.91824	0	9.13208	1.35849	0	0.0188679	5.98742	1.32075	0.0377358	0
CHB136	MCL	Training Cohort	78837	90.47	4.325	17078	0.793478	1.16304	0	0.0217391	4.33696	0	0.695652	0.076087	5.17391	0.402174	0.195652	0.0108696	0	0.663043	0.0652174	0.967391	8.59783	2.84783	0	0	0	1.8913	6.1413	0.076087	236.304	0.304348	0	154.674	0.23913	0	0.25	2.13043	0.173913	1.01087	0	1.34783	20.8152	0	0.076087	2.38043	1.34783	0.0869565	0
CHB142	MCL	Training Cohort	84133	90.06	3.92	20231	1.45522	0.0970149	0	0	18.7313	0	1.85075	1.1791	17.0896	0.186567	0.0895522	0.00746269	0	4.29104	0.850746	0.0597015	7.20149	2.14179	0	0	0	0.664179	1.32836	0.0820896	118.358	0.850746	0	5.93284	0.0820896	0	0.164179	20.5597	0.223881	1.66418	0.0149254	9.50746	14.2463	0	0.0597015	0.701493	0.880597	0.246269	0
CHB277	MCL	Training Cohort	256432	92.21	1.8	136674	1.8803	0.147132	0	0.0249377	16.7731	0	1.45636	1	28.7955	0.226933	0.0648379	0	0.0149626	2.70574	0.967581	0.887781	14.9551	2.86534	0	0	0	0.995012	0.521197	0.254364	89.5037	1.56359	0	51.2718	0.0922693	0	0.446384	9.94763	0.197007	2.00499	0	4.61596	2.0798	0	0	1.39401	1.20449	0.0798005	0
CHB331	MCL	Training Cohort	98489	91.91	2.33	40604	0.54902	0.104575	0	0.0326797	16.6471	0	2.63399	1.26144	12.9085	0.522876	0.176471	0	0.0261438	1.22222	0.490196	1.36601	51.183	1.2549	0	0	0	0.588235	0.72549	0.535948	119.915	3.54902	0	46.5425	0.679739	0	1.15033	4.20261	0.732026	7.06536	0	8.04575	1.75163	0	0.0522876	1.72549	0.183007	0.228758	0
CHB332	MCL	Training Cohort	75879	89.67	3.47	20914	2.66667	0.133333	0	0	18.2286	0	11.381	2.17143	31	0.371429	0.161905	0	0	1.90476	0.133333	0.52381	63.8286	4.32381	0	0	0	0.152381	0.714286	0.704762	124.819	1.29524	0	46.4762	0.190476	0	0.352381	4.61905	0.285714	8.14286	0	8.93333	0.0857143	0	0	2.72381	1.31429	0.92381	0
CHB333	MCL	Training Cohort	125937	92.22	2	60316	1.20087	0.253275	0	0.00873362	14.1572	0	2.56769	1.1048	13.476	0.349345	0.39738	0	0.0436681	1.17031	0.340611	0.28821	18	1.48472	0	0	0	0.449782	0.912664	0.432314	66.0611	2.00437	0.0567686	58.5065	0.31441	0	0.69869	4.55458	0.362445	5.75109	0	4.46725	43.8734	0	0.0174672	1.37991	0.532751	0.257642	0
CHB334	MCL	Training Cohort	100138	92.01	2.045	46884	2.5274	0.239726	0	0.00684932	21.0205	0	5.11644	2.43836	22.9315	0.184932	0.69863	0	0	1.38356	0.363014	0.684932	39.8699	2.13014	0	0	0	0.589041	1.49315	0.184932	131.322	1.60959	0	97.3493	0.246575	0	0.828767	6.08219	0.178082	3.36986	0	6.34932	1.35616	0	0	2.10959	0.59589	1.54795	0
CHB340	MCL	Training Cohort	81965	90.25	3.675	21284	0.164948	0.170103	0	0.0206186	25.0567	0	2.25258	2.93814	7.2732	0.546392	0.149485	0	0	1.70619	1.38144	0.536082	16.4485	1	0	0	0	1.26289	1.74227	0.443299	84.9433	2.90722	0	4.2732	0.64433	0	0.994845	5.34536	0.0206186	8.98454	0	11.0722	11.3763	0	0	0.881443	0.226804	0.994845	0
CHB342	MCL	Training Cohort	52335	90.39	2.74	18344	0.03125	0.1875	0	0	40.0625	0	8.875	6.84375	19.9688	0.875	0.03125	0	0	2.90625	0.3125	0.90625	42.8438	2.78125	0	0	0	0.09375	1	1.5625	315.188	1.25	0	316.719	0.09375	0	0	10.75	0.25	26.5938	0	16.0625	0.125	0	0	1.875	1.15625	0.46875	0
CHB343	MCL	Training Cohort	63269	91.82	1.98	30223	0.916667	0.0833333	0	0	29.8833	0	6.85	2.63333	37.5167	0.583333	0.783333	0	0.116667	1	0.5	2.98333	76.45	2.15	0	0	0	0.45	0.666667	0.916667	171.383	2.03333	0	210.333	0.0333333	0	0.783333	4.98333	0.516667	7.55	0	6.13333	9.91667	0	0.116667	3.05	0.65	0.1	0
CHB344	MCL	Training Cohort	49208	87.11	5.665	8351	0.0930233	0.116279	0	0.209302	24.186	0	2.4186	2.13953	14.4651	0	0.209302	0	0	1.83721	0.418605	0.0930233	53.9302	0.813953	0	0	0	0.209302	1.46512	0.418605	364.047	1.16279	0	158.07	0.0930233	0	0.604651	6.97674	0.27907	6.53488	0	5.86047	9.30233	0	0.209302	2.16279	0.674419	0	0
CHB345	MCL	Training Cohort	77287	91.86	1.495	49379	0.776786	0.294643	0	0.0446429	21.4732	0	3.73214	2.41071	19.2946	0.651786	0.241071	0	0	1.44643	0.294643	1.28571	43.9464	4.14286	0	0	0	0.267857	0.857143	0.741071	131.25	1.20536	0	67.6429	0.258929	0	0.830357	5	0.482143	9.47321	0	8.88393	1.83929	0	0	3.03571	0.642857	0.392857	0
CHB005	MCL	Validation Cohort	256624	90.78	1.92	125966	3.29502	0.176245	0	0.0114943	38.3257	0	4.37548	1.66284	29.4406	0.249042	0.195402	0	0.00383142	5.42529	0.272031	1.32567	26.0575	3.67433	0	0	0	0.498084	0.613027	0.344828	184.69	1.2069	0	32.5939	0.268199	0	0.421456	19.5709	1.05364	4.10345	0	10.1303	0.1341	0	0	0.862069	1.4751	0.0229885	0
CHB006	MCL	Validation Cohort	124849	91.74	1.75	67671	0.641509	0.773585	0	0.0566038	3.60377	0	0.867925	0.0188679	3.66038	0.188679	0.0754717	0	0.0188679	1.58491	0.0943396	1.5283	100.132	1.73585	0	0	0	2.50943	2.54717	0.301887	960.943	1.4717	0	92.8868	0.245283	0	3.09434	7.37736	0.0754717	3.43396	0	2.41509	11.8302	0	0	1.75472	7.73585	0.0943396	0
CHB011	MCL	Validation Cohort	161301	90.64	1.47	103775	1.53556	0.209205	0	0.041841	21.6444	0	1.72385	0.748954	22.3431	0.179916	0.100418	0.0167364	0	7.95816	0.171548	2.1046	18.431	2.03347	0	0	0	0.556485	0.518828	0.200837	135.695	1.41004	0.0083682	46.1799	0.175732	0	0.514644	10.1297	0.719665	4.69038	0	13.1255	2.31381	0	0	3.05021	1.46444	0.246862	0
CHB012	MCL	Validation Cohort	127148	91.34	1.61	74922	2.74038	0.298077	0	0.0673077	8.07692	0	1.82692	0.240385	9.60577	0.519231	0.201923	0	0	3.48077	0.134615	3.16346	33.3846	2.83654	0	0	0	0.846154	1.03846	0.778846	246.644	1.47115	0	175.875	0.221154	0	0.625	13.2885	1	3.02885	0	5.69231	2.04808	0	0.0384615	5.17308	2.65385	0.855769	0
CHB013	MCL	Validation Cohort	214542	91.26	2.27	89441	1.08883	0.126074	0	0.0286533	15.1146	0	2.04011	1.32092	9.73639	0.200573	0.0888252	0	0.0716332	5.12034	0.424069	0.146132	9.67622	3.9341	0	0	0	0.868195	0.217765	0.418338	91.0946	1.99427	0.0659026	65.8367	0.0773639	0	0.154728	10.616	1.12321	3.4298	0	8.81089	4.77364	0	0.111748	0.799427	1	0.0630372	0
CHB096	MCL	Validation Cohort	96503	90.59	3.5	26110	1.26733	0.188119	0	0.019802	31	0	1.82178	2.23762	16.7723	0.0990099	0.247525	0	0	4.44554	0.346535	0.574257	5.16832	4.9901	0	0	0	0.356436	0.60396	0.643564	112.327	0.118812	0	90.7525	0.0891089	0	0.0990099	55.7426	1.13861	11.8317	0	12.6238	0.019802	0	0	1.07921	1.45545	0.683168	0
CHB124	MCL	Validation Cohort	149391	90.16	1.22	115061	1.35321	0.0733945	0	0.00458716	25.6972	0	3.79817	5.47248	13.1789	0.637615	0.0550459	0	0.00917431	0.958716	0.357798	1.3211	18.7936	1.06881	0	0	0	0.844037	0.412844	0.738532	55.367	0.766055	0	19.555	0.0550459	0	0.0321101	16.367	0.284404	86.789	0	3.24312	0.229358	0	0	1.21101	1.38991	0.334862	0
CHB220	MCL	Validation Cohort	113148	92.07	1.41	75367	0.953125	0.1875	0	0.015625	27.0938	0	6.92188	0.609375	36.4219	0.046875	0.296875	0	0	4.34375	0.359375	0.5	25.8281	1.54688	0	0	0	0.828125	0.765625	0.03125	526.906	0.5	0	226.172	0.03125	0	0.5	14.8906	0.75	2.5	0	13	4.59375	0	0	4.89062	1.45312	0.140625	0
CHB339	MCL	Validation Cohort	84497	91.42	2.135	37863	0.197531	0.209877	0	0.0246914	31.4198	0	1.77778	1.45679	18.2778	0.54321	0.111111	0.0123457	0	0.91358	0.345679	2.56173	58.3704	3.16667	0	0	0	0.388889	1.08025	0.666667	77.1543	1	0.135802	34.0494	0.351852	0	0.722222	2.79012	0.907407	4.67901	0	7.12963	4.81482	0	0	2.70988	0.679012	0.123457	0
CHB341	MCL	Validation Cohort	29347	87.37	3.13	8867	2.18182	0.151515	0	0	49.4242	0	8.15152	4.69697	14.2727	0.0606061	0.272727	0	0	1	0.575758	1.09091	30.0909	2.81818	0	0	0	0.575758	0.757576	0.151515	210	2.33333	0	117.939	0.363636	0	0.424242	5.21212	0.121212	4	0	4.84848	2.78788	0	0	1.24242	0.545455	0.30303	0
CHB035	MZL	Training Cohort	138485	91.32	3	44244	1.15934	0.120879	0	0.675824	25.6154	0	1.08791	0.192308	0.258242	0.285714	0.0549451	0	0	1.76374	1.19231	0.0494506	0.494505	2.46703	0	0	0	0.71978	0.538462	0.225275	8.1978	1.57692	0.0274725	11.6538	0.126374	0	0.148352	2.39011	0.43956	1.71429	0	4.18132	454.126	0	0	0.851648	0.565934	0.247253	0
CHB041	MZL	Training Cohort	272469	91.99	2.41	108105	0.273921	0.371482	0	0.0956848	4.03471	0	1.02627	0.0403377	2.60131	0.0581614	0.0675422	0.000938086	0.133208	1.60225	0.286116	9.0272	4.04878	2.83677	0	0	0	1.93527	1.73077	0.398687	3.06285	0.937148	0	39.7101	0.548781	0	0.351782	3.14634	0.238274	1.44559	0	2.95779	2.66135	0	0.151032	1.37523	0.600375	0.174484	0
CHB055	MZL	Training Cohort	103033	90.31	3.47	28301	0.34471	0.324232	0	0.0887372	17.2935	0	1.44027	0.273038	5.20136	0.146758	0.170648	0	0.0477816	2.79863	0.351536	0.365188	1.73379	1.94539	0	0	0	0.587031	1.94539	0.12628	7.67577	1.17065	0	41.6553	0.225256	0	0.331058	2.63481	0.416382	1.23208	0	6.03413	1.53925	0	0.105802	1.44027	0.600683	0.549488	0
CHB065	MZL	Training Cohort	142660	90.04	2.75	49420	1.14958	0.265928	0	0.191136	4.84765	0	1	0.0110803	0.961219	0.504155	0.207756	0	0.0969529	1.42382	0.260388	0.747922	1.35457	7.88366	0	0	0	2.84765	3.54571	0.465374	10.8753	1.45152	0	9.02493	0.296399	0	0.686981	1.26316	0.0526316	0.753463	0	3.13296	17.7922	0	0.099723	2.15235	0.66482	0.171745	0
CHB090	MZL	Training Cohort	352923	93.35	1.19	285250	0.725373	0.4	0	0.0328358	15.3552	0	2.98209	0.907463	15.7881	0.146269	0.134328	1.60299	0.146269	10.1463	0.698507	0.61194	7.00896	1.49552	0	0	0	1.2597	0.522388	0.146269	2.2209	1.61194	0	451.916	0.241791	0	0.997015	15.3881	0.659701	3.95821	0	12	13.2209	0	0.0716418	1.11642	0.808955	0.125373	0
CHB100	MZL	Training Cohort	169119	91.65	1.56	102985	0.855652	0.290435	0	0.026087	15.5704	0	1.15826	0.198261	11.0278	0.33913	0.0486957	0.00347826	0.00347826	4.73565	0.250435	0.29913	7.70435	1.2887	0	0	0	2.59304	1.0487	0.194783	16.0383	1.98261	0	0.836522	0.537391	0	1.11478	4.41565	0.0886957	0.650435	0	7.09739	2.98261	0	0.0156522	1	1.22261	0.375652	0
CHB102	MZL	Training Cohort	16031	90.09	1.89	8064	0.315789	0.526316	0	0.105263	12.7719	0	0.719298	0.614035	2.19298	0.0877193	0.210526	0.0175439	0.0701754	2.24561	2.29825	1.96491	2.26316	1.85965	0	0	0	4.03509	1	0.473684	6.80702	1.19298	0	17.193	1.21053	0	1.38596	10.2456	0.280702	1.82456	0	3.70175	9.7193	0	0.0701754	1.05263	0.824561	0.350877	0
CHB104	MZL	Training Cohort	89357	92.4	2.33	36875	0.613636	1	0	0.0909091	8.25	0	1.18182	0.204545	2.06818	0.181818	0.363636	2.86364	0.0227273	1.65909	0.25	4.43182	6.29545	11.0455	0	0	0	1.72727	1.90909	0.363636	3.63636	0.727273	0	1419.59	0.25	0	0.204545	3.29545	0.272727	1.31818	0	1.86364	69.75	0	0	2.31818	1.75	0	0
CHB115	MZL	Training Cohort	156046	92.07	1.46	102400	1	0.420048	0	0.0453461	9.62291	0	1.0716	0.224344	6.46539	0.350835	0.0357995	1.03103	2.09785	4.19332	0.119332	0.47494	3.52983	0.914081	0	0	0	1.77088	1.60859	0.229117	8.47494	1.17422	0	8.9284	0.331742	0	0.453461	5.43914	0.787589	0.828162	0	6.87112	24.1432	0	2.05728	1.3031	0.735084	0.372315	0
CHB118	MZL	Training Cohort	112204	93.34	1.61	66929	0.237288	0.152542	0	0.0677966	14.5763	0	1.57627	1.11864	6.74576	0.0677966	0.118644	0	0	2.67797	0.745763	0.830508	2.67797	3.89831	0	0	0	1.11864	2.01695	0.118644	2.40678	0.101695	0	1151.2	0.254237	0	0.440678	32.5932	1.94915	0.118644	0	8.91525	1.37288	0	0.152542	1.08475	1.01695	0.135593	0
CHB159	MZL	Training Cohort	156220	92.23	1.24	120211	1.6594	0.133515	0	0.144414	11.7493	0	0.52861	0.133515	9.79564	0.0953678	0.0681199	0.0027248	0.33515	7.6594	0.449591	3.63215	8.83106	2.09264	0	0	0	0.60218	0.498638	0.294278	1.94823	2.3733	0.299728	22.4005	0.152589	0	0.19891	3.42779	0.0953678	1	0	15.0708	133.15	0	0.207084	0.953678	0.449591	0.179837	0
CHB172	MZL	Training Cohort	179815	91.31	2.92	58216	0.81658	0.454922	0	0.0911917	8.12642	0	0.829016	0.182383	3.58549	0.169948	0.110881	0	0.0621762	1.61451	1.25389	2.41554	3.20933	2.94301	0	0	0	2.72435	0.55544	0.289119	2.46839	2.03834	0.00103627	4.05803	0.902591	0	1.43627	3.5772	0.153368	1.22798	0.00207254	3.7772	3.82487	0	0.0704663	1.01658	0.46943	1.76891	0
CHB173	MZL	Training Cohort	85960	91.84	3.685	22322	0.322835	0.606299	0	0.622047	5.56693	0	0.559055	0.102362	1.53543	0.0314961	0.149606	0.023622	0.149606	0.708661	0.181102	7.33858	14.6063	1.65354	0	0	0	4.12598	2.50394	0.661417	4.71654	1.49606	0.204724	148.787	0.614173	0	0.448819	2.74803	0.0944882	1.62205	0	1.04724	104.724	0	0.0472441	2.37008	1.62205	0.133858	0
CHB177	MZL	Training Cohort	128390	87	1.66	72957	1	0.372807	0	0.0614035	17.1667	0	1.33772	0.307018	21.9956	0.412281	0.105263	2.12281	0	3.9693	0.535088	4.24123	11.307	1.89474	0	0	0	3.21491	1	0.210526	5.74561	5.03947	0	9.66667	0.399123	0	0.631579	11.6272	0.25	1.50439	0	8.92544	1.69737	0	0.0131579	1.78947	0.907895	0.192982	0
CHB181	MZL	Training Cohort	123574	93.39	1.18	99923	0.882353	0.362745	0	0.0735294	14.7892	0	0.627451	0.186275	2.7402	0.259804	0.0588235	0	0.0539216	4.64706	0.970588	0.279412	2.44118	4.04902	0	0	0	2.61275	1.32843	0.622549	3.46078	4.79412	0	274.525	1.10784	0	1.11275	3.54902	0.480392	4.03922	0	5.94118	0.593137	0	0.0343137	0.960784	1.22059	0.303922	0
CHB182	MZL	Training Cohort	167873	91.98	1.79	89545	0.294118	0.45098	0	0.0522876	8.86928	0	2.72222	0.212418	5.50327	0.133987	0.0555556	0	0.0196078	2.61111	0.143791	29.719	10.1667	4.62091	0	0	0	1.84314	1.39869	0.421569	7.6634	0.69281	0.00326797	24.4052	0.428105	0	1.21569	9.03595	0.375817	4.10784	0	3.47059	7.81373	0	0.00653595	1.76797	1.01307	0.0980392	0
CHB188	MZL	Training Cohort	162162	91.57	2.105	73187	0.349112	0.370809	0	0.0157791	22.4694	0	1.42998	0.422091	16.3748	0.0670611	0.12426	0	0.0118343	5.27416	0.345168	0.577909	3.83826	1.60355	0	0	0	0.394477	1.17949	0.0591716	13.7456	1.13215	0	32.8383	1.6785	0	0.177515	4.97239	0.637081	1.643	0	8.32544	0.530572	0	0.0118343	1.98422	1.50099	0.43787	0
CHB196	MZL	Training Cohort	239057	87.21	1.88	120981	0.804107	0.199052	0	0.0505529	15.9052	0	2.04423	0.560821	21.3065	0.0647709	0.0710901	0.00157978	0.0379147	5.78989	0.394945	1.13744	7.98894	1.93839	0	0	0	0.796209	1.49447	0.191153	1.70142	0.764613	0	56.7915	0.393365	0	0.210111	5.25276	0.984202	1.33807	0	8.63507	1.59242	0	0.0157978	1.05213	0.834123	0.0884676	0
CHB199	MZL	Training Cohort	67867	73.17	1.27	50986	0.473373	0.0828402	0	0.0473373	11.6982	0	1.34911	0.727811	11.3905	0.118343	0.0236686	0	0.0946746	2.59172	0.739645	3.02959	4.86391	3.35503	0	0	0	1.13609	0.213018	0.100592	3.15976	0.976331	0	16.9822	0.248521	0	1.5503	15.5503	0.16568	4.56805	0	4.78698	22.8343	0	0.0887574	0.47929	0.704142	0.0769231	0
CHB245	MZL	Training Cohort	129043	92.53	1.09	113099	3.46067	0.337079	0	0.011236	30.9719	0	5.24157	2.57865	28.4607	0.0674157	0.269663	1.6236	0.011236	6.66292	0.264045	3.57865	6.04494	6.76404	0	0	0	0.685393	0.342697	0.0786517	1.18539	1.34831	0	190.472	0.140449	0	0.505618	13	1.48876	7.19663	0	8.8764	0.691011	0	0.0224719	2.09551	1.13483	0.0393258	0
CHB270	MZL	Training Cohort	268338	91.67	2.98	85872	0.354117	0.294165	0	0.513989	11.5667	0	0.514788	0.315747	7.66587	0.0551559	0.134293	0	0.242206	2.43885	0.641886	4.80815	5.14468	0.695444	0	0	0	2.97202	1.23901	0.183054	2.02318	2.97842	0	13.1511	3.97122	0	0.879297	1.07034	0.0743405	1.11751	0	4.91527	6.96323	0	0.17506	1.44045	0.347722	0.0791367	0
CHB271	MZL	Training Cohort	182503	92.31	2.26	77079	0.951149	0.695402	0	0.0172414	20.2471	0	1.58621	0.327586	12.8966	0.341954	0.0545977	1.1092	0.103448	7.46264	0.301724	0.390805	4.36207	0.991379	0	0	0	1.81897	1.02874	0.114943	8.07184	1.21552	0	101.474	0.287356	0	0.212644	3.62931	0.488506	0.804598	0	8.84195	35.3966	0	0.0804598	1.43391	1	0.445402	0
CHB335	MZL	Training Cohort	232118	92.1	2.06	107092	2.4973	0.223423	0	0.187387	19.8126	0	3.73333	1.93694	13.1153	0.174775	0.115315	0.00720721	0.695495	2.31532	1.08468	0.194595	5.48108	5.49009	0	0	0	0.958559	0.673874	0.14955	2.23243	2.63604	0	2.37838	0.443243	0	1.07207	11.5856	0.859459	3.01261	0	6.98739	127.807	0	0.47027	1.98739	0.432432	0.38018	0
CHB336	MZL	Training Cohort	360443	92.88	1.5	230911	0.469816	0.288714	0	0.0288714	16.3215	0	3.58399	1.67979	11.0761	0.254593	0.308399	1.78609	0.023622	2.64567	0.272966	1.96719	3.35958	0.637795	0	0	0	0.602362	0.871391	0.0761155	2.64436	2.15223	0	97.6772	0.169291	0	0.402887	10.4974	0.52231	2.50787	0	4.65879	30.0354	0	0.015748	1.99213	0.60105	0.465879	0
CHB338	MZL	Training Cohort	255602	93.88	2.275	108304	1.15578	0.201005	0	0.0502513	51.3819	0	4.99498	0.949749	5.54271	0.100503	0.452261	0	0.0150754	1.54774	0.296482	0.175879	6.0603	2.21608	0	0	0	0.613065	1.8392	0.0904523	9.58794	0.964824	0	562.211	0.351759	0	1.28141	2.65829	0.919598	1.36683	0	5.75377	7.52261	0	0.0150754	2.64824	0.557789	0.422111	0
CHB262	MZL	Validation Cohort	383132	91.1	1.56	232542	0.79146	0.253227	0	0.0834161	45.7776	0	2.43098	0.937438	47.6177	0.0645482	0.0526316	0.00297915	4.18868	8.82224	2.60576	1	5.90864	1.89672	0	0	0	0.627607	0.504469	0.250248	1.93843	7.05263	0	0.800397	0.508441	0	0.706058	5.58193	0.112214	3.10725	0	14.2254	8.74975	0	4.59484	2.49652	0.600794	0.0933466	0.0019861
CHB094	MZL	Validation Cohort	228685	92.21	1.35	161842	1.14403	0.125514	0	0.109053	5.64815	0	2.43416	0.333333	5.86626	0.123457	0.0514403	0.00205761	0.0164609	5.59671	0.349794	0.27572	7.82922	1.02263	0	0	0	1.40535	1	0.176955	1.6358	0.670782	0.00411523	109.241	0.174897	0	0.864198	4.38272	0.921811	1.79218	0	10.9383	12.2407	0	0.0144033	1.34979	0.808642	0.139918	0
CHB126	MZL	Validation Cohort	119921	92.59	1.5	76685	0.714829	0.520913	0	0.0798479	9.80608	0	0.528517	0.0912548	4.69582	0.425856	0.0836502	0.0152091	0.577947	2.31939	0.1673	4.28897	19.3574	2.9924	0	0	0	2.40304	3.06844	0.319392	11.3916	1.47909	0	98.9049	0.460076	0	0.380228	1.58935	0.315589	0.996198	0	4.01901	0.69962	0	0.391635	1.57795	1.36502	0.406844	0
CHB137	MZL	Validation Cohort	227400	90.94	2.76	78286	1.16888	0.410904	0	0.0625	12.5439	0	0.558511	0.0890957	4.63165	0.125	0.224734	0	0.119681	5.62899	0.357713	2.15293	7.38165	1.84707	0	0	0	0.789894	3.78457	0.140957	3.45612	1.5891	0.00797872	9.50266	0.214096	0	0.263298	5.92686	0.0704787	0.742021	0	15.6037	0.742021	0	0.0664894	1.95479	0.6875	0.154255	0
CHB157	MZL	Validation Cohort	135826	92.19	2.17	60116	0.721739	0.495652	0	0.0608696	9.6087	0	1.2087	0.255072	4.74783	0.226087	0.0782609	0.00869565	0.0521739	2.84928	0.727536	0.672464	4.36232	2.56232	0	0	0	2.08406	2.01739	0.324638	6.51594	1.82029	0	39.4203	0.46087	0	1.29275	5.86377	0.144928	1.16522	0	5.26377	36.3884	0	0.121739	1.51594	0.678261	0.527536	0
CHB195	MZL	Validation Cohort	102002	85.07	1.29	75259	0.649425	0.0862069	0	0.0574713	18.7241	0	1.2069	1.12644	25.7874	0.270115	0.0229885	0	0.0114943	7.02299	0.477012	7.85057	7.02874	1.1092	0	0	0	0.735632	0.741379	0.37931	5.3046	1.24138	0	127.828	0.172414	0	0.103448	9.38506	0.856322	1.32759	0	11.3276	2.87356	0	0.0344828	1.71839	0.913793	0.333333	0
CHB204	MZL	Validation Cohort	257683	92.68	1.83	134645	1.25743	0.481848	0	0.554455	13.0231	0	1.07261	0.257426	2.52805	0.165017	0.115512	0	0.0891089	2.84158	0.891089	0.254125	1.47195	2.86799	0	0	0	1.30693	1.74917	0.184818	5.0099	1.73267	0	198.178	0.353135	0	0.504951	3.69637	0.405941	0.825082	0.00330033	6.30033	74.7756	0	0.0825083	1.32013	0.808581	0.343234	0
CHB205	MZL	Validation Cohort	127006	91.95	1.25	96660	0.392	0.084	0	0.052	52.116	0	2.16	1.1	15.132	0.112	0.276	0.88	0.02	7.684	0.68	0.956	3.992	1.676	0	0	0	0.268	0.292	0.144	1.964	3.636	0	129.56	0.1	0	0.4	6.28	0.216	10.044	0	7.504	10.832	0	0.036	1.488	0.988	0.032	0
CHB207	MZL	Validation Cohort	208443	91.49	2.81	70551	0.543767	0.405836	0	0	41.2971	0	3.21485	1.18037	18.4589	0.111406	0.148541	2.07162	0.0344828	17.4615	0.596817	0.320955	7.27321	1.85146	0	0	0	1.44562	1.47215	0.190981	2.39788	2.64456	0	4.56499	0.206897	0	0.360743	7.87003	0.607427	4.25199	0	40.4668	26.7639	0	0.0132626	1.78515	0.623342	0.220159	0
CHB212	MZL	Validation Cohort	119993	93.09	1.09	104326	0.33	0.205	0	0.015	27.995	0	1.72	0.93	12.245	0.125	0.215	0.76	0.145	2.23	1.195	1.985	4.4	2.48	0	0	0	1.54	0.29	0.24	1.47	1.415	0	197.23	0.85	0	0.525	6.83	0.21	3.735	0	2.12	5.305	0	0.12	1.19	1	0.045	0
CHB213	MZL	Validation Cohort	138383	91.99	1.21	108543	0.935622	0.319743	0	0.0321888	23.1202	0	1.32618	0.484979	8.05579	0.111588	0.0643777	0.167382	0.0879828	6.06223	0.980687	1.04936	2.29614	1.66524	0	0	0	1	0.742489	0.334764	2.43348	4.15665	0	16.6888	0.487124	0	0.697425	2.64807	0.199571	2.75966	0	10.0472	34.6245	0	0.0536481	0.785408	0.813305	0.143777	0
CHB264	MZL	Validation Cohort	342769	91.64	2.395	135953	0.620606	0.0824242	0	0.0327273	31.9006	0	2.70182	0.884848	48.0764	0.204848	0.0121212	0	0.138182	6.48606	0.30303	0.30303	17.1479	1.9903	0	0	0	0.453333	0.56	0.0630303	5.64242	1.2097	0	2.44485	0.170909	0	0.13697	7.32121	0.0254545	2.6303	0	13.3879	14.4994	0	0.193939	0.917576	0.81697	0.139394	0
CHB269	MZL	Validation Cohort	295422	91.5	1.27	221487	1.07955	0.363636	0	0.0681818	34.6776	0	3.01278	1.46023	25.696	0.0767045	0.180398	0.786932	0.357955	3.52273	1.15199	1.33381	11.4645	1.28551	0	0	0	0.350852	0.232955	0.133523	0.856534	2.74006	0	8.54261	0.149148	0	0.302557	6.96449	0.440341	5.05114	0.00284091	5.29545	40.4915	0.00710227	0.434659	0.957386	0.585227	0.0951705	0.00142045
CHB276	MZL	Validation Cohort	142039	90.47	3.07	44079	0.474619	0.329949	0	0.104061	17.8959	0	2.2868	0.548223	15.599	0.152284	0.0609137	0	0	2.80964	1.23604	0.532995	5.7335	1.46447	0	0	0.00507614	2.06599	1.21827	0.225888	2.3401	1.62437	0	6.72081	0.291878	0	0.743655	18.9949	0.550761	0.880711	0	6.82487	2.13198	0	0.00761421	1.34264	0.510152	0.279188	0
CHB081	SLL	Training Cohort	193730	91.94	4.39	42027	0.289634	0.515244	0	0.109756	5.55183	0	0.731707	0.0243902	0.978659	0.097561	0.121951	0	0.0182927	0.844512	0.0853659	41.8841	5.46951	3.46951	0	0	0	3.17683	5.67378	1.28049	4.04878	0.917683	0.00914634	10.8232	0.152439	0	0.786585	2.43293	0.621951	3.54268	0	0.77439	0.435976	0	0	2.875	2.4878	0.0762195	0
CHB091	SLL	Training Cohort	198323	92.01	3.725	50840	0.155556	0.0617284	0	0.0271605	22.1407	0	1.42716	0.995062	2.0716	0.185185	0.0148148	0	0.00740741	1.56296	2.35802	5.0963	1.97531	6.27407	0	0	0	2.02222	0.639506	0.948148	4.35309	0.62716	0	33.9259	0.365432	0	1.10864	35.8568	0.439506	2.0963	0.00493827	3.73827	2.00494	0	0.00740741	0.809877	0.491358	0.138272	0
CHB109	SLL	Training Cohort	229561	90.68	1.61	134775	0.512295	0.0368852	0	0.0464481	50.0314	0	2.64754	0.840164	13.9003	0.0587432	0.0327869	0	0.00956284	5.88388	0.40847	0.349727	4.5082	6.26503	0	0	0	0.471311	0.214481	0.501366	3.50546	1.63251	0.0136612	0.0327869	0.120219	0	0.269126	5.5082	0.150273	5.26366	0	11.7473	3.22541	0	0.0136612	1.03279	0.907104	0.0273224	0
CHB135	SLL	Training Cohort	141380	92.51	2.41	55880	0.180685	0.370717	0	0.0498442	3.92212	0	1.07165	0.0872274	1	0.0373832	0.0311526	0.00311526	0.0404984	1.30841	0.137072	10.1713	1.72274	2.76636	0	0	0	1.66978	2.01558	0.682243	2.71028	0.517134	0.00623053	14.4486	0.183801	0	0.137072	1.79439	0.0841122	2.65421	0	1.89097	37.8162	0	0.00623053	1.48287	1.01246	0.105919	0
CHB147	SLL	Training Cohort	178101	91.78	9.47	17946	0.153558	0.101124	0	0	13.176	0	1.19476	0.883895	0.602996	0.329588	0.0786517	0.011236	0.00374532	1.41199	0.483146	15.5655	6.70412	8.8764	0	0	0	3.90637	0.734082	1	3.75281	0.602996	0	137.839	0.314607	0	1.79775	35.2322	0.340824	4.19476	0	3.49438	0.685393	0	0.0299625	0.981273	0.674157	0.0861423	0
CHB148	SLL	Training Cohort	153021	92.4	1.19	121326	0.333333	0.0886525	0	0.0177305	20.9149	0	1.94681	0.656028	13.0709	0.0815603	0.0567376	1.14539	0.258865	3.00709	1.16312	1.29787	3.92199	9.36879	0	0	0	2.0461	0.141844	0.567376	2.61348	1.0922	0	79.0461	0.343972	0	0.992908	9.72695	0.751773	6.37589	0	2.48936	62.2376	0	0.283688	0.762411	0.964539	0.0851064	0
CHB151	SLL	Training Cohort	156731	91.75	1.18	126068	1.21924	0.0850112	0	0.0559284	32.2662	0	1.26174	1.72707	6.59508	0.0782998	0.064877	0	1.64206	6.16331	0.979866	8.67338	3.25056	4.81879	0	0	0	0.400447	0.765101	0.955257	1.28412	3.14318	0	28.5213	0.210291	0	0.440716	4.72707	0.286353	11.0671	0	14.9463	1.21029	0	1.82774	0.807606	0.798658	0.0402685	0
CHB168	SLL	Training Cohort	169820	92.37	1.42	113928	1.06953	0.122699	0	0.0490798	12.2945	0	0.766871	0.721881	2.32924	0.286299	0.0184049	0	1.3456	4.71984	0.331288	13.1697	2.65031	6.02863	0	0	0	1.29448	1.60941	0.443763	1.97955	1.36196	0	38.0348	0.198364	0	0.605317	5.9407	0.104294	4.63804	0	7.27607	0.267894	0	1.32311	0.91002	0.668712	0.151329	0
CHB190	SLL	Training Cohort	224480	91.44	1.38	156072	0.253968	0.0529101	0	0.0396825	32.3492	0	2.93915	4.33598	9.78042	0.0714286	0.037037	0	0.0502645	3.7619	0.740741	21.2434	7.07143	4.91799	0	0	0	0.650794	0.367725	0.232804	2.09788	1.18519	0	63.9206	0.195767	0	0.441799	15.9762	0.484127	15.4762	0	5.22222	1	0	0.0291005	0.973545	1.30952	0.037037	0
CHB210	SLL	Training Cohort	113700	90.54	4.5	24142	0.404255	0.0460993	0	0.0035461	19.5887	0	0.450355	1.36525	1.46099	0.315603	0.0780142	0.0035461	0.340426	1.51418	3.89007	1.45035	1.11348	5.4078	0	0	0	3.40426	0.648936	0.258865	1.47163	1.73759	0	20.0035	0.106383	0	0.478723	32.8652	0.37234	1.47163	0	3.97518	0.0035461	0	0.475177	0.457447	0.241135	0.0283688	0
CHB224	SLL	Training Cohort	204862	90.68	1.4	138197	0.228426	0.319797	0	0.0152284	57.0457	0	4.63959	3.38832	24.3325	0.0253807	0.0279188	0	0.0101523	18.165	0.649746	6.29949	9.31726	5.79442	0	0	0	0.35533	0.423858	0.563452	3.06599	2.07107	0	0.215736	0.164975	0	0.34264	11.3807	0.619289	13.5584	0	32.6091	18.1904	0	0.0101523	2.03807	1	0.0532995	0
CHB226	SLL	Training Cohort	110000	89.34	6.63	15808	1.03057	0.144105	0	0.0174672	21.9694	0	1.61135	1.71616	2.23581	0.812227	0	0	0.139738	3.38428	0.279476	3.08734	1.47598	12.2052	0	0	0	2.68996	1.22271	0.227074	4.42358	1.66812	0	2.75546	0.248908	0	1.40175	21.8603	0.0480349	2.84279	0	25.2664	30.3581	0	0.126638	2.00873	0.310044	0.388646	0
CHB057	SLL	Validation Cohort	274521	91.92	1.52	172164	2.37459	0.0510315	0	0.0141151	22.873	0	0.769815	0.610206	3.30945	0.0901194	0.0304017	0.00760043	3.07492	5.04126	0.741585	3.31162	6.56569	3.66775	0	0	0	0.842562	0.264929	0.18241	1.44843	3.24973	0	47.8773	0.121607	0	0.212812	5.24973	0.425624	5.16287	0	9.94571	0.488599	0	2.83062	0.591748	0.680782	0.0141151	0
CHB085	SLL	Validation Cohort	171952	91.78	3.2	51483	0.152466	0.134529	0	0	17.7937	0	4.6009	1.3722	5.26457	0.156951	0.0896861	0	0	4	0.533632	6.80269	4.0583	20.5157	0	0	0	1.41256	0.511211	0.349776	4.04036	0.345291	0	50.3274	0.479821	0	1.84753	32.1435	1	3.34081	0	10.8206	0	0	0	1.71749	1.3139	0.242152	0
CHB093	SLL	Validation Cohort	176230	91.6	1.63	103317	0.248408	0.0509554	0	0.044586	18.3471	0	5.03185	1.88854	17.121	0.0700637	0.0286624	0	0.640127	4.46178	0.936306	15.8471	2.57325	5.53822	0	0	0	0.942675	0.595541	0.372611	1.45541	0.429936	0	49.2261	0.267516	0	0.471338	34.7357	0.328025	6.16242	0	4.3949	0.369427	0	1.0414	1.13694	0.659236	0.101911	0
CHB134	SLL	Validation Cohort	173184	92.21	1.38	119754	1.35294	0.138235	0	0.00882353	11.2176	0	0.905882	0.358824	5.90882	0.2	0.0176471	0	0.258824	6.37353	0.329412	23.8206	8.55588	6.28824	0	0	0	1.64118	1.55	0.873529	4.78529	1.84706	0	33.5618	0.264706	0	1	7.81765	0.129412	4.87647	0	12.1647	0.241176	0	0.426471	0.938235	0.888235	0.520588	0
CHB140	SLL	Validation Cohort	146375	91.34	2.97	46318	0.130734	0.176606	0	0.0389908	10.422	0	2.6078	0.394495	7.51147	0.0848624	0.0458716	0.00458716	0	4.92202	0.211009	8.88761	14.6835	4.74771	0	0	0	1.11468	2.04587	1.23165	4.2156	1.11927	0.0183486	0.302752	0.28211	0	0.536697	5.56651	0.699541	7.73853	0	9.28211	10.3693	0	0	2.55963	1.29128	0.0802752	0
[truncated: 102 more columns]
